# Supplementary material for: Identifying the active microbes driving organosulfur cycling from taurine and methionine in marine sediment
Source: ISME Commun. 2025 Feb 25;5(1):ycaf033. doi: 10.1093/ismeco/ycaf033 (PMC11905757; doi:10.1093/ismeco/ycaf033)
Supplement: Coskun_ISMEComm_DataS1_ycaf033 [file coskun_ismecomm_datas1_ycaf033.xlsx]

## Sheet: Taurine amended inc.
OTU	Wlab	Wlight	Z	Gi	Mlight	Mheavymax	Mlab	A	A_CI_low	A_CI_high	Incorporator	Domain	Phylum	Class	Order	Family	Genus	Species	Total number of reads	Relative abundance
Otu1006	1.65852	1.65754	0.000978317	0.137544	307.759	317.665	307.941	0.0181333	-0.0905172	0.12678	FALSE	Bacteria	Deltaproteobacteria	Deltaproteobacteria	MBNT15	uncultured MBNT15	uncultured MBNT15	uncultured MBNT15	228	0.0243379
Otu1026	1.66445	1.66595	-0.00150508	0.238263	307.809	317.665	307.531	-0.027902	-0.130114	0.0657488	FALSE	Bacteria	Acidobacteria	Subgroup 6	uncultured Subgroup 6	uncultured Subgroup 6	uncultured Subgroup 6	uncultured Subgroup 6	250	0.0266863
Otu1051	1.65859	1.66617	-0.00758493	0.240905	307.81	317.665	306.409	-0.140615	-0.323745	0.0449802	FALSE	Bacteria	Actinobacteria	Acidimicrobiia	Actinomarinales	uncultured Actinomarinales	uncultured Actinomarinales	uncultured Actinomarinales	174	0.0185737
Otu1056	1.65648	1.66298	-0.00649887	0.202667	307.792	317.665	306.589	-0.120471	-0.325613	0.0846467	FALSE	Bacteria	WS1	uncultured WS1	uncultured WS1	uncultured WS1	uncultured WS1	uncultured WS1	280	0.0298886
Otu1059	1.66329	1.66534	-0.00205376	0.230961	307.806	317.665	307.426	-0.0380733	-0.334281	0.257987	FALSE	Archaea	Hydrothermarchaeota	uncultured Hydrothermarchaeota	uncultured Hydrothermarchaeota	uncultured Hydrothermarchaeota	uncultured Hydrothermarchaeota	uncultured Hydrothermarchaeota	401	0.0428048
Otu106	1.66437	1.65637	0.0079999	0.123459	307.752	317.665	309.239	0.148276	-0.170714	0.501149	FALSE	Bacteria	Nitrospirae	Thermodesulfovibrionia	uncultured Thermodesulfovibrionia	uncultured Thermodesulfovibrionia	uncultured Thermodesulfovibrionia	uncultured Thermodesulfovibrionia	2962	0.316179
Otu1065	1.67474	1.6655	0.00923407	0.232876	307.807	317.665	309.513	0.171185	0.0226421	0.319703	TRUE	Bacteria	Deltaproteobacteria	Deltaproteobacteria	NB1-j	uncultured NB1-j	uncultured NB1-j	uncultured NB1-j	194	0.0207086
Otu1081	1.66895	1.679	-0.0100496	0.394481	307.887	317.664	306.044	-0.186378	-0.317468	-0.0553333	FALSE	Bacteria	Deltaproteobacteria	Deltaproteobacteria	NB1-j	uncultured NB1-j	uncultured NB1-j	uncultured NB1-j	605	0.0645808
Otu109	1.66841	1.66116	0.00724887	0.180863	307.781	317.665	309.124	0.134369	-0.106408	0.375121	FALSE	Bacteria	Deltaproteobacteria	Deltaproteobacteria	Myxococcales	bacteriap25	uncultured bacteriap25	uncultured bacteriap25	1247	0.133111
Otu11	1.66818	1.6565	0.0116823	0.12506	307.753	317.665	309.923	0.21653	0.0457639	0.411898	TRUE	Bacteria	Epsilonbacteraeota	Campylobacteria	Campylobacterales	Arcobacteraceae	Arcobacter	uncultured Arcobacter	6122	0.653494
Otu110	1.68136	1.66021	0.0211447	0.169528	307.775	317.665	311.695	0.391942	0.294704	0.489169	TRUE	Bacteria	Deltaproteobacteria	Deltaproteobacteria	Desulfobacterales	Desulfobacteraceae	Desulfofaba	uncultured Desulfofaba	2370	0.252986
Otu1118	1.66077	1.65712	0.00364649	0.132513	307.757	317.665	308.434	0.0675877	-0.319604	0.404749	FALSE	Bacteria	Planctomycetes	Phycisphaerae	MSBL9	SG8-4	uncultured SG8-4	uncultured SG8-4	459	0.048996
Otu1123	1.66356	1.66715	-0.00359449	0.252619	307.816	317.665	307.153	-0.0666388	-0.264807	0.119443	FALSE	Bacteria	Schekmanbacteria	uncultured Schekmanbacteria	uncultured Schekmanbacteria	uncultured Schekmanbacteria	uncultured Schekmanbacteria	uncultured Schekmanbacteria	431	0.0460071
Otu114	1.66484	1.66918	-0.00433777	0.276927	307.828	317.665	307.028	-0.0804229	-0.312769	0.151811	FALSE	Bacteria	Chloroflexi	Anaerolineae	Anaerolineales	Anaerolineaceae	uncultured Anaerolineaceae	uncultured Anaerolineaceae	1437	0.153393
Otu116	1.66807	1.65191	0.0161675	0.0700453	307.726	317.665	310.738	0.299638	-0.0497327	0.636234	FALSE	Bacteria	Epsilonbacteraeota	Campylobacteria	Campylobacterales	Arcobacteraceae	Arcobacter	uncultured Arcobacter	3698	0.394743
Otu117	1.67157	1.66523	0.00634155	0.229552	307.805	317.665	308.977	0.117561	-0.0345197	0.269637	FALSE	Bacteria	Gammaproteobacteria	Gammaproteobacteria	Nitrosococcales	Nitrosococcaceae	AqS1	uncultured AqS1	1998	0.213277
Otu1184	1.67191	1.66548	0.00643332	0.232555	307.806	317.665	308.995	0.119263	0.040919	0.200279	TRUE	Bacteria	Acidobacteria	Subgroup 22	uncultured Subgroup 22	uncultured Subgroup 22	uncultured Subgroup 22	uncultured Subgroup 22	278	0.0296751
Otu1191	1.66497	1.6596	0.00536638	0.162214	307.771	317.665	308.767	0.0994708	-0.0564161	0.255326	FALSE	Bacteria	Latescibacteria	Latescibacteria	Latescibacterales	Latescibacteraceae	uncultured Latescibacteraceae	uncultured Latescibacteraceae	488	0.0520916
Otu1194	1.6657	1.66787	-0.00217095	0.261169	307.821	317.665	307.42	-0.0402483	-0.11685	0.045906	FALSE	Bacteria	Deltaproteobacteria	Deltaproteobacteria	NB1-j	uncultured NB1-j	uncultured NB1-j	uncultured NB1-j	978	0.104397
Otu120	1.67458	1.67526	-0.000681427	0.349712	307.864	317.665	307.739	-0.012636	-0.30998	0.267106	FALSE	Bacteria	Acetothermia	Acetothermiia	uncultured Acetothermiia	uncultured Acetothermiia	uncultured Acetothermiia	uncultured Acetothermiia	2976	0.317673
Otu1204	1.66498	1.66722	-0.00224363	0.253438	307.817	317.665	307.402	-0.0415951	-0.313932	0.207374	FALSE	Bacteria	Chloroflexi	Anaerolineae	Ardenticatenales	uncultured Ardenticatenales	uncultured Ardenticatenales	uncultured Ardenticatenales	726	0.077497
Otu121	1.67277	1.65632	0.0164553	0.12285	307.752	317.665	310.809	0.304995	0.188441	0.43611	TRUE	Bacteria	Gammaproteobacteria	Gammaproteobacteria	Vibrionales	Vibrionaceae	Photobacterium	uncultured Photobacterium	470	0.0501702
Otu1215	1.66197	1.65679	0.00518161	0.128488	307.755	317.665	308.717	0.0960407	-0.0977999	0.25901	FALSE	Bacteria	Gammaproteobacteria	Gammaproteobacteria	Gammaproteobacteria Incertae Sedis	Unknown Family	uncultured Unknown Family	uncultured Unknown Family	254	0.0271133
Otu1219	1.66118	1.67036	-0.00917347	0.290993	307.835	317.665	306.145	-0.170083	-0.579812	0.197244	FALSE	Bacteria	Firmicutes	Clostridia	Clostridiales	Clostridiaceae 3	Clostridiisalibacter	uncultured Clostridiisalibacter	336	0.0358664
Otu122	1.66304	1.6636	-0.000561221	0.210117	307.795	317.665	307.691	-0.0104037	-0.129617	0.108709	FALSE	Bacteria	Deltaproteobacteria	Deltaproteobacteria	Myxococcales	bacteriap25	uncultured bacteriap25	uncultured bacteriap25	2460	0.262593
Otu1221	1.66853	1.66327	0.00526118	0.206079	307.793	317.665	308.767	0.0975285	-0.22596	0.420873	FALSE	Bacteria	Bacteroidetes	Bacteroidia	Cytophagales	Cyclobacteriaceae	uncultured Cyclobacteriaceae	uncultured Cyclobacteriaceae	234	0.0249784
Otu124	1.66531	1.6646	0.000705949	0.222088	307.801	317.665	307.932	0.0130869	-0.0663884	0.092074	FALSE	Bacteria	Planctomycetes	OM190	uncultured OM190	uncultured OM190	uncultured OM190	uncultured OM190	1635	0.174528
Otu1244	1.66907	1.66915	-7.70029e-05	0.276513	307.828	317.665	307.814	-0.00142764	-0.149325	0.130528	FALSE	Bacteria	Deltaproteobacteria	Deltaproteobacteria	NB1-j	uncultured NB1-j	uncultured NB1-j	uncultured NB1-j	321	0.0342652
Otu1249	1.66898	1.66864	0.000344167	0.27043	307.825	317.665	307.889	0.00638081	-0.179421	0.197593	FALSE	Bacteria	Deltaproteobacteria	Deltaproteobacteria	RCP2-54	uncultured RCP2-54	uncultured RCP2-54	uncultured RCP2-54	270	0.0288212
Otu1257	1.6762	1.67377	0.00242864	0.331862	307.856	317.665	308.302	0.0450334	-0.0938947	0.183945	FALSE	Bacteria	Acidobacteria	AT-s3-28	uncultured AT-s3-28	uncultured AT-s3-28	uncultured AT-s3-28	uncultured AT-s3-28	226	0.0241244
Otu1273	1.66245	1.65823	0.00421798	0.145752	307.763	317.665	308.546	0.078182	-0.147562	0.322483	FALSE	Archaea	Hydrothermarchaeota	uncultured Hydrothermarchaeota	uncultured Hydrothermarchaeota	uncultured Hydrothermarchaeota	uncultured Hydrothermarchaeota	uncultured Hydrothermarchaeota	782	0.0834747
Otu128	1.67701	1.6689	0.00810617	0.273567	307.827	317.665	309.322	0.150288	-0.0185589	0.316905	FALSE	Bacteria	Actinobacteria	Thermoleophilia	Gaiellales	uncultured Gaiellales	uncultured Gaiellales	uncultured Gaiellales	1202	0.128308
Otu1281	1.66942	1.66765	0.00176384	0.258635	307.819	317.665	308.145	0.0327005	-0.0349415	0.100332	FALSE	Bacteria	Acidobacteria	Subgroup 22	uncultured Subgroup 22	uncultured Subgroup 22	uncultured Subgroup 22	uncultured Subgroup 22	340	0.0362933
Otu1285	1.66188	1.66617	-0.00429048	0.240857	307.81	317.665	307.018	-0.0795398	-0.640121	0.480452	FALSE	Bacteria	Bacteroidetes	Bacteroidia	Bacteroidales	Marinilabiliaceae	uncultured Marinilabiliaceae	uncultured Marinilabiliaceae	361	0.038535
Otu1286	1.66329	1.67257	-0.00928307	0.317547	307.849	317.665	306.14	-0.172126	-0.396993	0.0563931	FALSE	Bacteria	Deltaproteobacteria	Deltaproteobacteria	NB1-j	uncultured NB1-j	uncultured NB1-j	uncultured NB1-j	512	0.0546535
Otu129	1.66636	1.66012	0.0062465	0.168352	307.775	317.665	308.933	0.115786	-0.0502346	0.278695	FALSE	Bacteria	Gammaproteobacteria	Gammaproteobacteria	Oceanospirillales	Nitrincolaceae	Neptuniibacter	uncultured Neptuniibacter	2137	0.228114
Otu131	1.6666	1.66128	0.00532065	0.182313	307.781	317.665	308.767	0.0986265	-0.0480972	0.258904	FALSE	Bacteria	Gammaproteobacteria	Gammaproteobacteria	MBMPE27	uncultured MBMPE27	uncultured MBMPE27	uncultured MBMPE27	1562	0.166736
Otu132	1.66607	1.66317	0.0028979	0.204921	307.793	317.665	308.329	0.0537194	-0.244301	0.384717	FALSE	Bacteria	Marinimicrobia (SAR406 clade)	uncultured Marinimicrobia (SAR406 clade)	uncultured Marinimicrobia (SAR406 clade)	uncultured Marinimicrobia (SAR406 clade)	uncultured Marinimicrobia (SAR406 clade)	uncultured Marinimicrobia (SAR406 clade)	1446	0.154353
Otu1325	1.66882	1.67497	-0.0061504	0.346279	307.863	317.665	306.732	-0.114049	-0.407795	0.152363	FALSE	Bacteria	Acidobacteria	Subgroup 22	uncultured Subgroup 22	uncultured Subgroup 22	uncultured Subgroup 22	uncultured Subgroup 22	158	0.0168657
Otu1344	1.66404	1.65397	0.0100732	0.0947754	307.738	317.665	309.612	0.186696	-0.0982006	0.47151	FALSE	Bacteria	Nitrospinae	P9X2b3D02	uncultured P9X2b3D02	uncultured P9X2b3D02	uncultured P9X2b3D02	uncultured P9X2b3D02	264	0.0281807
Otu136	1.65622	1.66634	-0.0101162	0.242876	307.811	317.665	305.943	-0.187542	-0.434933	0.0318123	FALSE	Bacteria	Planctomycetes	OM190	uncultured OM190	uncultured OM190	uncultured OM190	uncultured OM190	1073	0.114538
Otu13612	1.66755	1.66653	0.00101193	0.245215	307.813	317.665	308	0.0187601	-0.0547829	0.0874552	FALSE	Bacteria	Gemmatimonadetes	PAUC43f marine benthic group	uncultured PAUC43f marine benthic group	uncultured PAUC43f marine benthic group	uncultured PAUC43f marine benthic group	uncultured PAUC43f marine benthic group	303	0.0323438
Otu1363	1.66809	1.66194	0.00615548	0.190162	307.785	317.665	308.925	0.114103	0.0152966	0.209965	TRUE	Bacteria	Planctomycetes	vadinHA49	uncultured vadinHA49	uncultured vadinHA49	uncultured vadinHA49	uncultured vadinHA49	323	0.0344787
Otu137	1.65962	1.66475	-0.00512977	0.22387	307.802	317.665	306.854	-0.095096	-0.439046	0.225637	FALSE	Bacteria	Gammaproteobacteria	Gammaproteobacteria	Vibrionales	Vibrionaceae	Photobacterium	uncultured Photobacterium	890	0.0950032
Otu139	1.67129	1.66711	0.0041801	0.252158	307.816	317.665	308.588	0.0774955	-0.0569705	0.211955	FALSE	Bacteria	Alphaproteobacteria	Alphaproteobacteria	Rhodovibrionales	Kiloniellaceae	uncultured Kiloniellaceae	uncultured Kiloniellaceae	3065	0.327174
Otu1416	1.663	1.67865	-0.0156525	0.390329	307.885	317.664	305.014	-0.290284	-0.534903	-0.0458942	FALSE	Bacteria	Planctomycetes	vadinHA49	uncultured vadinHA49	uncultured vadinHA49	uncultured vadinHA49	uncultured vadinHA49	160	0.0170792
Otu142	1.67061	1.6643	0.00630975	0.21843	307.799	317.665	308.966	0.116969	0.00341799	0.231562	TRUE	Bacteria	Deltaproteobacteria	Deltaproteobacteria	NB1-j	uncultured NB1-j	uncultured NB1-j	uncultured NB1-j	1985	0.211889
Otu143	1.66961	1.65934	0.0102674	0.159075	307.77	317.665	309.674	0.190314	0.127589	0.258468	TRUE	Bacteria	Chloroflexi	Anaerolineae	Anaerolineales	Anaerolineaceae	uncultured Anaerolineaceae	uncultured Anaerolineaceae	1435	0.153179
Otu1444	1.67523	1.67447	0.000764059	0.340206	307.86	317.665	308	0.014168	-0.144429	0.208572	FALSE	Bacteria	Deltaproteobacteria	Deltaproteobacteria	Desulfarculales	Desulfarculaceae	uncultured Desulfarculaceae	uncultured Desulfarculaceae	321	0.0342652
Otu145	1.66582	1.66469	0.00113144	0.223086	307.802	317.665	308.011	0.0209747	-0.1776	0.207187	FALSE	Bacteria	Nitrospirae	Nitrospira	Nitrospirales	Nitrospiraceae	Nitrospira	uncultured Nitrospira	1114	0.118914
Otu148	1.66928	1.6642	0.00507318	0.217324	307.799	317.665	308.737	0.0940456	-0.133153	0.326633	FALSE	Bacteria	Gammaproteobacteria	Gammaproteobacteria	AT-s2-59	uncultured AT-s2-59	uncultured AT-s2-59	uncultured AT-s2-59	957	0.102155
Otu1481	1.67514	1.67714	-0.00199979	0.372273	307.876	317.665	307.509	-0.0370853	-0.259898	0.195296	FALSE	Bacteria	Alphaproteobacteria	Alphaproteobacteria	Rhodovibrionales	Kiloniellaceae	uncultured Kiloniellaceae	uncultured Kiloniellaceae	248	0.0264728
Otu149	1.66311	1.65797	0.00513649	0.142692	307.762	317.665	308.715	0.0952064	-0.158929	0.349293	FALSE	Bacteria	Nitrospirae	Thermodesulfovibrionia	uncultured Thermodesulfovibrionia	uncultured Thermodesulfovibrionia	uncultured Thermodesulfovibrionia	uncultured Thermodesulfovibrionia	1847	0.197158
Otu1501	1.65646	1.66637	-0.00990621	0.243252	307.812	317.665	305.982	-0.183649	-0.360032	-0.00727489	FALSE	Bacteria	Actinobacteria	Acidimicrobiia	Actinomarinales	uncultured Actinomarinales	uncultured Actinomarinales	uncultured Actinomarinales	213	0.0227367
Otu152	1.66779	1.65882	0.00897208	0.152854	307.767	317.665	309.431	0.166303	-0.133902	0.488909	FALSE	Bacteria	Chloroflexi	Anaerolineae	Anaerolineales	Anaerolineaceae	uncultured Anaerolineaceae	uncultured Anaerolineaceae	930	0.099273
Otu153	1.66887	1.66559	0.00327798	0.233919	307.807	317.665	308.413	0.0607686	-0.265348	0.393448	FALSE	Bacteria	Nitrospirae	Nitrospira	Nitrospirales	Nitrospiraceae	Nitrospira	uncultured Nitrospira	1270	0.135566
Otu1536	1.66745	1.67113	-0.00368451	0.300304	307.84	317.665	307.161	-0.0683151	-0.583989	0.446831	FALSE	Bacteria	uncultured Bacteria	uncultured Bacteria	uncultured Bacteria	uncultured Bacteria	uncultured Bacteria	uncultured Bacteria	221	0.0235907
Otu155	1.66538	1.67195	-0.00657632	0.310111	307.845	317.665	306.634	-0.121936	-0.26423	0.0222339	FALSE	Archaea	Crenarchaeota	Bathyarchaeia	uncultured Bathyarchaeia	uncultured Bathyarchaeia	uncultured Bathyarchaeia	uncultured Bathyarchaeia	1562	0.166736
Otu156	1.67232	1.66753	0.0047937	0.257114	307.819	317.665	308.703	0.0888721	0.00126054	0.185164	TRUE	Bacteria	Planctomycetes	vadinHA49	uncultured vadinHA49	uncultured vadinHA49	uncultured vadinHA49	uncultured vadinHA49	782	0.0834747
Otu1591	1.67414	1.66738	0.0067574	0.255326	307.818	317.665	309.065	0.125277	0.0403315	0.213622	TRUE	Bacteria	Acidobacteria	Subgroup 9	uncultured Subgroup 9	uncultured Subgroup 9	uncultured Subgroup 9	uncultured Subgroup 9	263	0.028074
Otu160	1.66083	1.66369	-0.00285539	0.211109	307.796	317.665	307.267	-0.0529319	-0.177633	0.0553279	FALSE	Bacteria	Alphaproteobacteria	Alphaproteobacteria	Rhizobiales	Hyphomicrobiaceae	uncultured Hyphomicrobiaceae	uncultured Hyphomicrobiaceae	669	0.0714125
Otu1613	1.6706	1.66317	0.00742933	0.204982	307.793	317.665	309.168	0.13772	-0.0686216	0.367006	FALSE	Bacteria	Gammaproteobacteria	Gammaproteobacteria	Nitrosococcales	Nitrosococcaceae	AqS1	uncultured AqS1	1076	0.114858
Otu1637	1.67291	1.67147	0.00144711	0.304268	307.842	317.665	308.108	0.0268313	-0.208628	0.262184	FALSE	Bacteria	Deltaproteobacteria	Deltaproteobacteria	NB1-j	uncultured NB1-j	uncultured NB1-j	uncultured NB1-j	273	0.0291414
Otu1638	1.66043	1.66627	-0.00583917	0.242074	307.811	317.665	306.732	-0.108251	-0.305655	0.0563724	FALSE	Bacteria	Deltaproteobacteria	Deltaproteobacteria	NB1-j	uncultured NB1-j	uncultured NB1-j	uncultured NB1-j	390	0.0416306
Otu164	1.67795	1.67271	0.00523537	0.319233	307.849	317.665	308.813	0.0970744	-0.13681	0.348357	FALSE	Bacteria	Aerophobetes	uncultured Aerophobetes	uncultured Aerophobetes	uncultured Aerophobetes	uncultured Aerophobetes	uncultured Aerophobetes	1849	0.197372
Otu165	1.6642	1.67342	-0.00921911	0.327635	307.854	317.665	306.157	-0.170945	-0.337916	-0.00413551	FALSE	Bacteria	Deltaproteobacteria	Deltaproteobacteria	NB1-j	uncultured NB1-j	uncultured NB1-j	uncultured NB1-j	952	0.101621
Otu166	1.65931	1.65931	-7.87698e-06	0.158749	307.77	317.665	307.768	-0.000146006	-0.138197	0.123527	FALSE	Bacteria	Acidobacteria	Aminicenantia	Aminicenantales	uncultured Aminicenantales	uncultured Aminicenantales	uncultured Aminicenantales	396	0.0422711
Otu1666	1.67305	1.6668	0.00624841	0.248424	307.814	317.665	308.968	0.115839	0.0285549	0.203122	TRUE	Bacteria	Acidobacteria	Subgroup 22	uncultured Subgroup 22	uncultured Subgroup 22	uncultured Subgroup 22	uncultured Subgroup 22	623	0.0665022
Otu1667	1.65852	1.66823	-0.00970607	0.265496	307.823	317.665	306.032	-0.179947	-0.377044	0.0147721	FALSE	Bacteria	Acidobacteria	Subgroup 17	uncultured Subgroup 17	uncultured Subgroup 17	uncultured Subgroup 17	uncultured Subgroup 17	146	0.0155848
Otu168	1.66301	1.6715	-0.0084957	0.304698	307.842	317.665	306.277	-0.157522	-0.486324	0.147385	FALSE	Bacteria	Gammaproteobacteria	Gammaproteobacteria	Pseudomonadales	Pseudomonadaceae	Pseudomonas	uncultured Pseudomonas	994	0.106105
Otu169	1.67902	1.66784	0.0111831	0.260851	307.82	317.665	309.884	0.20733	0.0121865	0.427789	TRUE	Bacteria	Gammaproteobacteria	Gammaproteobacteria	Alteromonadales	Shewanellaceae	Psychrobium	uncultured Psychrobium	4268	0.455588
Otu16921	1.68164	1.66093	0.0207156	0.178095	307.779	317.665	311.618	0.383994	0.278106	0.504386	TRUE	Bacteria	Deltaproteobacteria	Deltaproteobacteria	Desulfuromonadales	Desulfuromonadaceae	Desulfuromonas	uncultured Desulfuromonas	990	0.105678
Otu1706	1.66233	1.66595	-0.00361695	0.238197	307.809	317.665	307.141	-0.0670531	-0.328562	0.187207	FALSE	Bacteria	Actinobacteria	Thermoleophilia	Gaiellales	uncultured Gaiellales	uncultured Gaiellales	uncultured Gaiellales	220	0.0234839
Otu171	1.66933	1.66482	0.00451419	0.224676	307.802	317.665	308.637	0.0836844	-0.0648846	0.227909	FALSE	Bacteria	Nitrospirae	Nitrospira	Nitrospirales	Nitrospiraceae	Nitrospira	uncultured Nitrospira	900	0.0960706
Otu1712	1.66253	1.66447	-0.00194452	0.220538	307.8	317.665	307.441	-0.0360473	-0.0949256	0.0308236	FALSE	Bacteria	Alphaproteobacteria	Alphaproteobacteria	Rhodovibrionales	Kiloniellaceae	uncultured Kiloniellaceae	uncultured Kiloniellaceae	230	0.0245514
Otu1718	1.66991	1.67849	-0.0085835	0.388421	307.884	317.665	306.309	-0.159185	-0.337389	0.0189115	FALSE	Bacteria	Alphaproteobacteria	Alphaproteobacteria	Rhodovibrionales	Kiloniellaceae	uncultured Kiloniellaceae	uncultured Kiloniellaceae	99	0.0105678
Otu172	1.6694	1.66459	0.00480947	0.221967	307.801	317.665	308.69	0.0891578	0.00417762	0.174138	TRUE	Bacteria	Nitrospirae	Nitrospira	Nitrospirales	Nitrospiraceae	Nitrospira	uncultured Nitrospira	761	0.081233
Otu1727	1.66683	1.66702	-0.000189931	0.251042	307.816	317.665	307.78	-0.00352115	-0.0792667	0.0635571	FALSE	Bacteria	Gemmatimonadetes	BD2-11 terrestrial group	uncultured BD2-11 terrestrial group	uncultured BD2-11 terrestrial group	uncultured BD2-11 terrestrial group	uncultured BD2-11 terrestrial group	314	0.033518
Otu173	1.66087	1.66215	-0.00127988	0.192728	307.787	317.665	307.55	-0.023725	-0.214365	0.147471	FALSE	Bacteria	Spirochaetes	Spirochaetia	Spirochaetales	Spirochaetaceae	uncultured Spirochaetaceae	uncultured Spirochaetaceae	324	0.0345854
Otu174	1.66405	1.66133	0.00271373	0.182918	307.782	317.665	308.284	0.0503034	-0.198949	0.319096	FALSE	Bacteria	Deltaproteobacteria	Deltaproteobacteria	Desulfarculales	Desulfarculaceae	Desulfatiglans	uncultured Desulfatiglans	803	0.0857163
Otu17555	1.65556	1.65063	0.0049312	0.0547625	307.718	317.665	308.637	0.0913903	-0.000844333	0.183616	FALSE	Bacteria	Gammaproteobacteria	Gammaproteobacteria	Ectothiorhodospirales	Thioalkalispiraceae	Thioprofundum	uncultured Thioprofundum	223	0.0238042
Otu17688	1.65767	1.66139	-0.00371811	0.183593	307.782	317.665	307.093	-0.0689212	-0.378437	0.240547	FALSE	Bacteria	Actinobacteria	Acidimicrobiia	Actinomarinales	uncultured Actinomarinales	uncultured Actinomarinales	uncultured Actinomarinales	102	0.010888
Otu177	1.66234	1.66802	-0.00568867	0.263063	307.821	317.665	306.772	-0.105466	-0.205904	0.00263962	FALSE	Bacteria	Actinobacteria	Acidimicrobiia	Actinomarinales	uncultured Actinomarinales	uncultured Actinomarinales	uncultured Actinomarinales	2736	0.292055
Otu1784	1.66743	1.66478	0.00265411	0.224208	307.802	317.665	308.293	0.0492021	-0.00643969	0.104427	FALSE	Bacteria	Deltaproteobacteria	Deltaproteobacteria	NB1-j	uncultured NB1-j	uncultured NB1-j	uncultured NB1-j	338	0.0360798
Otu1830	1.67713	1.67028	0.00684675	0.290062	307.835	317.665	309.097	0.126944	0.0116269	0.242258	TRUE	Bacteria	Deltaproteobacteria	Deltaproteobacteria	NB1-j	uncultured NB1-j	uncultured NB1-j	uncultured NB1-j	319	0.0340517
Otu1848	1.66512	1.66494	0.000173942	0.226169	307.803	317.665	307.835	0.00322455	-0.329277	0.335575	FALSE	Bacteria	Deltaproteobacteria	Deltaproteobacteria	Desulfobacterales	Desulfobacteraceae	Sva0081 sediment group	uncultured Sva0081 sediment group	326	0.0347989
Otu1857	1.66057	1.66776	-0.00719429	0.259944	307.82	317.665	306.492	-0.133378	-0.303158	0.0158029	FALSE	Bacteria	Chloroflexi	KD4-96	uncultured KD4-96	uncultured KD4-96	uncultured KD4-96	uncultured KD4-96	357	0.038108
Otu189	1.66298	1.66663	-0.003655	0.246384	307.813	317.665	307.138	-0.0677596	-0.257853	0.122312	FALSE	Bacteria	Planctomycetes	Phycisphaerae	Phycisphaerales	Phycisphaeraceae	Urania-1B-19 marine sediment group	uncultured Urania-1B-19 marine sediment group	1562	0.166736
Otu191	1.66277	1.66391	-0.00114245	0.213811	307.797	317.665	307.586	-0.0211784	-0.157756	0.0975873	FALSE	Bacteria	Alphaproteobacteria	Alphaproteobacteria	Rhizobiales	Methyloligellaceae	uncultured Methyloligellaceae	uncultured Methyloligellaceae	474	0.0505972
Otu19265	1.66682	1.66096	0.00585893	0.17845	307.78	317.665	308.865	0.108604	-0.237598	0.454757	FALSE	Bacteria	Gammaproteobacteria	Gammaproteobacteria	uncultured Gammaproteobacteria	uncultured Gammaproteobacteria	uncultured Gammaproteobacteria	uncultured Gammaproteobacteria	284	0.0303156
Otu193	1.67228	1.66197	0.0103058	0.190573	307.786	317.665	309.694	0.191038	-0.0115053	0.390544	FALSE	Bacteria	Chloroflexi	Anaerolineae	Anaerolineales	Anaerolineaceae	uncultured Anaerolineaceae	uncultured Anaerolineaceae	725	0.0773902
Otu19353	1.66492	1.66615	-0.00122982	0.240663	307.81	317.665	307.583	-0.0227993	-0.398703	0.221652	FALSE	Bacteria	Gammaproteobacteria	Gammaproteobacteria	Nitrosococcales	Nitrosococcaceae	AqS1	uncultured AqS1	277	0.0295684
Otu1959	1.66521	1.66556	-0.000351859	0.233584	307.807	317.665	307.742	-0.0065229	-0.082873	0.069816	FALSE	Bacteria	Deltaproteobacteria	Deltaproteobacteria	NB1-j	uncultured NB1-j	uncultured NB1-j	uncultured NB1-j	150	0.0160118
Otu196	1.66722	1.65437	0.0128456	0.0995623	307.74	317.665	310.13	0.238082	0.064578	0.411549	TRUE	Bacteria	Firmicutes	Clostridia	Clostridiales	Family XII	Fusibacter	uncultured Fusibacter	1179	0.125852
Otu1972	1.67138	1.66702	0.00435843	0.251056	307.816	317.665	308.62	0.0808013	-0.246585	0.407993	FALSE	Bacteria	Deltaproteobacteria	Deltaproteobacteria	Myxococcales	Haliangiaceae	Haliangium	uncultured Haliangium	126	0.0134499
Otu198	1.68513	1.66189	0.0232493	0.189551	307.785	317.665	312.091	0.430968	0.319835	0.542088	TRUE	Bacteria	Deltaproteobacteria	Deltaproteobacteria	Desulfuromonadales	Geobacteraceae	Geothermobacter	uncultured Geothermobacter	3098	0.330696
Otu199	1.66458	1.65326	0.0113152	0.0863171	307.734	317.665	309.84	0.209714	-0.0283007	0.447722	FALSE	Archaea	Thaumarchaeota	Nitrososphaeria	Nitrosopumilales	Nitrosopumilaceae	uncultured Nitrosopumilaceae	uncultured Nitrosopumilaceae	1663	0.177517
Otu2	1.66336	1.66321	0.00015282	0.205401	307.793	317.665	307.821	0.00283289	-0.177788	0.182705	FALSE	Bacteria	Firmicutes	Clostridia	Clostridiales	Clostridiaceae 4	Paramaledivibacter	uncultured Paramaledivibacter	3097	0.33059
Otu20	1.65723	1.65601	0.00121558	0.119203	307.75	317.665	307.976	0.0225303	-0.293233	0.409816	FALSE	Bacteria	Gammaproteobacteria	Gammaproteobacteria	Alteromonadales	Pseudoalteromonadaceae	Pseudoalteromonas	uncultured Pseudoalteromonas	688	0.0734406
Otu200	1.66301	1.66633	-0.00331923	0.242771	307.811	317.665	307.198	-0.0615343	-0.207234	0.0701979	FALSE	Bacteria	Gemmatimonadetes	AKAU4049	uncultured AKAU4049	uncultured AKAU4049	uncultured AKAU4049	uncultured AKAU4049	1178	0.125746
Otu205	1.66735	1.66527	0.00207621	0.23011	307.805	317.665	308.189	0.0384893	-0.0669779	0.135585	FALSE	Bacteria	Nitrospirae	Nitrospira	Nitrospirales	Nitrospiraceae	Nitrospira	uncultured Nitrospira	988	0.105464
Otu206	1.67221	1.66877	0.00343513	0.272027	307.826	317.665	308.46	0.0636872	-0.19077	0.300278	FALSE	Bacteria	Chloroflexi	Anaerolineae	MSB-5B2	uncultured MSB-5B2	uncultured MSB-5B2	uncultured MSB-5B2	2421	0.25843
Otu2086	1.67888	1.66402	0.0148572	0.21513	307.798	317.665	310.546	0.275419	0.0597126	0.491121	TRUE	Bacteria	Acidobacteria	Subgroup 22	uncultured Subgroup 22	uncultured Subgroup 22	uncultured Subgroup 22	uncultured Subgroup 22	132	0.0140904
Otu209	1.66476	1.655	0.00976229	0.107076	307.744	317.665	309.559	0.180937	-0.111515	0.47337	FALSE	Archaea	Thaumarchaeota	Nitrososphaeria	Nitrosopumilales	Nitrosopumilaceae	uncultured Nitrosopumilaceae	uncultured Nitrosopumilaceae	3190	0.340517
Otu21	1.66995	1.65765	0.0122934	0.13887	307.76	317.665	310.042	0.227861	0.134014	0.321762	TRUE	Bacteria	Gammaproteobacteria	Gammaproteobacteria	Alteromonadales	Colwelliaceae	Colwellia	uncultured Colwellia	1943	0.207406
Otu218	1.66767	1.66755	0.000118053	0.257393	307.819	317.665	307.84	0.00218862	-0.0935836	0.105257	FALSE	Bacteria	Gammaproteobacteria	Gammaproteobacteria	MBMPE27	uncultured MBMPE27	uncultured MBMPE27	uncultured MBMPE27	932	0.0994864
Otu2189	1.66442	1.66959	-0.00517714	0.281839	307.831	317.665	306.876	-0.0959861	-0.466464	0.274336	FALSE	Bacteria	uncultured Bacteria	uncultured Bacteria	uncultured Bacteria	uncultured Bacteria	uncultured Bacteria	uncultured Bacteria	2631	0.280846
Otu219	1.67108	1.66489	0.00619315	0.225544	307.803	317.665	308.948	0.114809	-0.0196565	0.253348	FALSE	Bacteria	Gammaproteobacteria	Gammaproteobacteria	uncultured Gammaproteobacteria	uncultured Gammaproteobacteria	uncultured Gammaproteobacteria	uncultured Gammaproteobacteria	1998	0.213277
Otu221	1.66032	1.66531	-0.00498587	0.230518	307.805	317.665	306.884	-0.0924296	-0.266142	0.0812773	FALSE	Bacteria	Acidobacteria	Thermoanaerobaculia	Thermoanaerobaculales	Thermoanaerobaculaceae	Subgroup 10	uncultured Subgroup 10	362	0.0386417
Otu223	1.66417	1.66734	-0.00317142	0.25488	307.817	317.665	307.232	-0.0587958	-0.237431	0.119814	FALSE	Bacteria	Alphaproteobacteria	Alphaproteobacteria	Rhodovibrionales	Kiloniellaceae	uncultured Kiloniellaceae	uncultured Kiloniellaceae	523	0.0558277
Otu22520	1.66039	1.65471	0.00568304	0.103619	307.742	317.665	308.799	0.105331	-0.14708	0.357716	FALSE	Archaea	Thaumarchaeota	Nitrososphaeria	Nitrosopumilales	Nitrosopumilaceae	uncultured Nitrosopumilaceae	uncultured Nitrosopumilaceae	402	0.0429115
Otu226	1.66971	1.66572	0.00399796	0.235424	307.808	317.665	308.547	0.0741161	-0.109047	0.257272	FALSE	Bacteria	Acidobacteria	Thermoanaerobaculia	Thermoanaerobaculales	Thermoanaerobaculaceae	Subgroup 23	uncultured Subgroup 23	802	0.0856096
Otu227	1.65669	1.66526	-0.00857025	0.229911	307.805	317.665	306.221	-0.158878	-0.301337	-0.0164268	FALSE	Bacteria	Planctomycetes	Planctomycetacia	Planctomycetales	Gimesiaceae	uncultured Gimesiaceae	uncultured Gimesiaceae	646	0.0689573
Otu228	1.67437	1.65607	0.0183024	0.119937	307.75	317.665	311.152	0.339229	0.127054	0.566347	TRUE	Bacteria	Deltaproteobacteria	Deltaproteobacteria	Desulfobacterales	Desulfobacteraceae	uncultured Desulfobacteraceae	uncultured Desulfobacteraceae	1352	0.144319
Otu232	1.67766	1.66714	0.0105188	0.252529	307.816	317.665	309.758	0.195009	0.10908	0.275822	TRUE	Bacteria	Deltaproteobacteria	Deltaproteobacteria	Desulfuromonadales	uncultured Desulfuromonadales	uncultured Desulfuromonadales	uncultured Desulfuromonadales	2317	0.247328
Otu234	1.65844	1.66708	-0.00864382	0.251812	307.816	317.665	306.22	-0.160249	-0.311955	-0.00967414	FALSE	Bacteria	Acidobacteria	Subgroup 17	uncultured Subgroup 17	uncultured Subgroup 17	uncultured Subgroup 17	uncultured Subgroup 17	833	0.0889187
Otu236	1.65711	1.65188	0.00522988	0.0697598	307.726	317.665	308.7	0.0969274	-0.0290691	0.230659	FALSE	Bacteria	Bacteroidetes	Bacteroidia	Bacteroidales	Bacteroidetes BD2-2	uncultured Bacteroidetes BD2-2	uncultured Bacteroidetes BD2-2	593	0.0632999
Otu24	1.66683	1.66537	0.00145184	0.231322	307.806	317.665	308.074	0.0269147	-0.204147	0.258047	FALSE	Bacteria	Deltaproteobacteria	Deltaproteobacteria	Syntrophobacterales	Syntrophobacteraceae	uncultured Syntrophobacteraceae	uncultured Syntrophobacteraceae	7319	0.781268
Otu2412	1.66889	1.6631	0.00579266	0.20408	307.792	317.665	308.864	0.10738	-0.114279	0.329035	FALSE	Bacteria	Acidobacteria	Subgroup 6	uncultured Subgroup 6	uncultured Subgroup 6	uncultured Subgroup 6	uncultured Subgroup 6	215	0.0229502
Otu246	1.66248	1.6637	-0.00122579	0.211303	307.796	317.665	307.569	-0.0227232	-0.0951177	0.0605468	FALSE	Bacteria	Latescibacteria	uncultured Latescibacteria	uncultured Latescibacteria	uncultured Latescibacteria	uncultured Latescibacteria	uncultured Latescibacteria	288	0.0307426
Otu250	1.67104	1.66437	0.00666931	0.219253	307.8	317.665	309.033	0.123635	-0.0906717	0.33793	FALSE	Bacteria	Chloroflexi	Anaerolineae	SBR1031	uncultured SBR1031	uncultured SBR1031	uncultured SBR1031	1268	0.135353
Otu253	1.66112	1.65554	0.00558107	0.113524	307.747	317.665	308.785	0.103442	-0.0738289	0.279888	FALSE	Bacteria	Deltaproteobacteria	Deltaproteobacteria	Desulfobacterales	Desulfobulbaceae	uncultured Desulfobulbaceae	uncultured Desulfobulbaceae	679	0.0724799
Otu2538	1.67253	1.6607	0.0118281	0.175323	307.778	317.665	309.97	0.21925	0.00900139	0.429496	TRUE	Bacteria	Gammaproteobacteria	Gammaproteobacteria	uncultured Gammaproteobacteria	uncultured Gammaproteobacteria	uncultured Gammaproteobacteria	uncultured Gammaproteobacteria	183	0.0195344
Otu255	1.65934	1.67731	-0.0179694	0.374305	307.877	317.665	304.578	-0.333237	-0.636754	-0.0349644	FALSE	Bacteria	Nitrospirae	Nitrospira	Nitrospirales	Nitrospiraceae	Nitrospira	uncultured Nitrospira	588	0.0627661
Otu258	1.65635	1.65627	7.66432e-05	0.122348	307.752	317.665	307.766	0.00142056	-0.253426	0.263616	FALSE	Bacteria	Planctomycetes	Phycisphaerae	MSBL9	SG8-4	uncultured SG8-4	uncultured SG8-4	924	0.0986325
Otu26	1.66867	1.66366	0.00500889	0.210794	307.796	317.665	308.722	0.0928527	-0.0659914	0.269337	FALSE	Bacteria	Chloroflexi	Anaerolineae	Anaerolineales	Anaerolineaceae	uncultured Anaerolineaceae	uncultured Anaerolineaceae	9424	1.00597
Otu2608	1.66965	1.6648	0.00484392	0.224507	307.802	317.665	308.698	0.0897969	-0.0942389	0.249281	FALSE	Bacteria	Acidobacteria	Subgroup 22	uncultured Subgroup 22	uncultured Subgroup 22	uncultured Subgroup 22	uncultured Subgroup 22	303	0.0323438
Otu262	1.66227	1.65215	0.0101217	0.0729661	307.727	317.665	309.612	0.187589	-0.143078	0.503154	FALSE	Bacteria	Planctomycetes	Phycisphaerae	MSBL9	SG8-4	uncultured SG8-4	uncultured SG8-4	789	0.0842219
Otu263	1.66187	1.66538	-0.00350763	0.231338	307.806	317.665	307.157	-0.0650255	-0.180034	0.049975	FALSE	Bacteria	Alphaproteobacteria	Alphaproteobacteria	Rhizobiales	Methyloligellaceae	uncultured Methyloligellaceae	uncultured Methyloligellaceae	283	0.0302089
Otu266	1.66219	1.65817	0.00401855	0.145019	307.763	317.665	308.509	0.0744854	-0.127237	0.30323	FALSE	Bacteria	Deltaproteobacteria	Deltaproteobacteria	Desulfobacterales	Desulfobacteraceae	SEEP-SRB1	uncultured SEEP-SRB1	858	0.0915873
Otu267	1.66676	1.66608	0.000681993	0.239762	307.81	317.665	307.936	0.0126432	-0.011416	0.0367021	FALSE	Bacteria	Acidobacteria	Thermoanaerobaculia	Thermoanaerobaculales	Thermoanaerobaculaceae	Subgroup 10	uncultured Subgroup 10	676	0.0721597
Otu269	1.67393	1.66949	0.00444583	0.280594	307.83	317.665	308.65	0.0824271	-0.0233287	0.188173	FALSE	Bacteria	Alphaproteobacteria	Alphaproteobacteria	Rhodovibrionales	Kiloniellaceae	uncultured Kiloniellaceae	uncultured Kiloniellaceae	936	0.0999134
Otu27	1.67818	1.66075	0.0174287	0.175992	307.778	317.665	311.008	0.323064	0.205457	0.423807	TRUE	Bacteria	Gammaproteobacteria	Gammaproteobacteria	Oceanospirillales	Nitrincolaceae	Amphritea	uncultured Amphritea	11225	1.19821
Otu272	1.66406	1.65343	0.0106352	0.0882688	307.735	317.665	309.714	0.197111	-0.0511987	0.448992	FALSE	Archaea	Thaumarchaeota	Nitrososphaeria	Nitrosopumilales	Nitrosopumilaceae	uncultured Nitrosopumilaceae	uncultured Nitrosopumilaceae	3972	0.423992
Otu2729	1.66211	1.68006	-0.0179474	0.407172	307.893	317.664	304.604	-0.332861	-0.479156	-0.150965	FALSE	Bacteria	Acidobacteria	Subgroup 22	uncultured Subgroup 22	uncultured Subgroup 22	uncultured Subgroup 22	uncultured Subgroup 22	219	0.0233772
Otu273	1.67664	1.66385	0.0127816	0.213124	307.797	317.665	310.161	0.23694	0.0215586	0.489017	TRUE	Bacteria	Gammaproteobacteria	Gammaproteobacteria	Pseudomonadales	Pseudomonadaceae	Pseudomonas	uncultured Pseudomonas	1329	0.141864
Otu274	1.66557	1.66429	0.00128007	0.218285	307.799	317.665	308.036	0.0237298	-0.171054	0.243608	FALSE	Archaea	Crenarchaeota	Bathyarchaeia	uncultured Bathyarchaeia	uncultured Bathyarchaeia	uncultured Bathyarchaeia	uncultured Bathyarchaeia	1107	0.118167
Otu275	1.66191	1.67016	-0.00824354	0.288589	307.834	317.665	306.315	-0.152841	-0.412581	0.0655617	FALSE	Bacteria	Gemmatimonadetes	PAUC43f marine benthic group	uncultured PAUC43f marine benthic group	uncultured PAUC43f marine benthic group	uncultured PAUC43f marine benthic group	uncultured PAUC43f marine benthic group	563	0.0600975
Otu276	1.67495	1.66578	0.00916705	0.236213	307.808	317.665	309.502	0.169944	-0.00330892	0.363693	FALSE	Bacteria	Acidobacteria	Acidobacteriia	Subgroup 2	uncultured Subgroup 2	uncultured Subgroup 2	uncultured Subgroup 2	669	0.0714125
Otu277	1.65996	1.66812	-0.00815393	0.264171	307.822	317.665	306.317	-0.151171	-0.364307	0.0619133	FALSE	Bacteria	Planctomycetes	Phycisphaerae	Phycisphaerales	Phycisphaeraceae	Urania-1B-19 marine sediment group	uncultured Urania-1B-19 marine sediment group	1838	0.196198
Otu2771	1.6608	1.64197	0.0188208	-0.0488827	307.667	317.666	311.193	0.348775	0.112323	0.611442	TRUE	Bacteria	Planctomycetes	Phycisphaerae	MSBL9	SG8-4	uncultured SG8-4	uncultured SG8-4	315	0.0336247
Otu2772	1.6611	1.66401	-0.00290718	0.21494	307.798	317.665	307.26	-0.0538925	-0.214323	0.0936885	FALSE	Bacteria	Planctomycetes	Phycisphaerae	MSBL9	SG8-4	uncultured SG8-4	uncultured SG8-4	387	0.0413104
Otu279	1.66454	1.65902	0.00552036	0.155248	307.768	317.665	308.792	0.102324	0.0159089	0.182811	TRUE	Bacteria	Latescibacteria	Latescibacteria	Latescibacterales	Latescibacteraceae	uncultured Latescibacteraceae	uncultured Latescibacteraceae	1680	0.179332
Otu281	1.66937	1.66376	0.00561264	0.211961	307.796	317.665	308.834	0.104045	-0.161666	0.351652	FALSE	Bacteria	Nitrospirae	Nitrospira	Nitrospirales	Nitrospiraceae	Nitrospira	uncultured Nitrospira	904	0.0964976
Otu2813	1.66896	1.66689	0.00207338	0.24949	307.815	317.665	308.198	0.0384385	-0.098008	0.174873	FALSE	Bacteria	Acidobacteria	Subgroup 22	uncultured Subgroup 22	uncultured Subgroup 22	uncultured Subgroup 22	uncultured Subgroup 22	165	0.0176129
Otu285	1.65949	1.66448	-0.0049853	0.220593	307.8	317.665	306.879	-0.0924171	-0.26434	0.0795021	FALSE	Bacteria	Gemmatimonadetes	Gemmatimonadetes	Gemmatimonadales	Gemmatimonadaceae	uncultured Gemmatimonadaceae	uncultured Gemmatimonadaceae	867	0.092548
Otu2858	1.66588	1.67355	-0.00767074	0.329253	307.854	317.665	306.443	-0.142235	-0.527634	0.280671	FALSE	Bacteria	uncultured Bacteria	uncultured Bacteria	uncultured Bacteria	uncultured Bacteria	uncultured Bacteria	uncultured Bacteria	236	0.0251918
Otu286	1.67349	1.66125	0.0122406	0.181882	307.781	317.665	310.049	0.226898	0.142489	0.307011	TRUE	Bacteria	Gammaproteobacteria	Gammaproteobacteria	Oceanospirillales	Nitrincolaceae	uncultured Nitrincolaceae	uncultured Nitrincolaceae	1890	0.201748
Otu287	1.66442	1.67107	-0.00664307	0.299505	307.84	317.665	306.616	-0.12317	-0.311558	0.0623513	FALSE	Bacteria	Gemmatimonadetes	AKAU4049	uncultured AKAU4049	uncultured AKAU4049	uncultured AKAU4049	uncultured AKAU4049	486	0.0518781
Otu288	1.66737	1.6673	6.89064e-05	0.254388	307.817	317.665	307.83	0.00127747	-0.0559166	0.060417	FALSE	Bacteria	Rokubacteria	NC10	Methylomirabilales	Methylomirabilaceae	wb1-A12	uncultured wb1-A12	2310	0.246581
Otu29	1.67426	1.66339	0.0108678	0.20762	307.794	317.665	309.805	0.201461	0.0689286	0.338851	TRUE	Bacteria	Deltaproteobacteria	Deltaproteobacteria	Desulfuromonadales	Desulfuromonadaceae	Pelobacter	uncultured Pelobacter	6930	0.739744
Otu294	1.65929	1.66232	-0.00303356	0.194783	307.788	317.665	307.226	-0.056233	-0.250623	0.129641	FALSE	Bacteria	Actinobacteria	Acidimicrobiia	Microtrichales	Microtrichaceae	Sva0996 marine group	uncultured Sva0996 marine group	601	0.0641538
Otu299	1.67899	1.65203	0.0269616	0.071494	307.726	317.665	312.749	0.499692	0.332637	0.650531	TRUE	Bacteria	Gammaproteobacteria	Gammaproteobacteria	Alteromonadales	Colwelliaceae	Thalassotalea	uncultured Thalassotalea	1018	0.108667
Otu3	1.67957	1.6617	0.0178704	0.187357	307.784	317.665	311.094	0.331259	0.198506	0.46071	TRUE	Bacteria	Gammaproteobacteria	Gammaproteobacteria	Oceanospirillales	Nitrincolaceae	Neptuniibacter	uncultured Neptuniibacter	192906	20.5918
Otu3018	1.68295	1.66155	0.0213976	0.185588	307.783	317.665	311.747	0.39664	0.132821	0.668096	TRUE	Bacteria	Gammaproteobacteria	Gammaproteobacteria	Oceanospirillales	Nitrincolaceae	uncultured Nitrincolaceae	uncultured Nitrincolaceae	2911	0.310735
Otu304	1.67071	1.65887	0.0118407	0.15348	307.767	317.665	309.964	0.219475	-0.0793752	0.460853	FALSE	Bacteria	Alphaproteobacteria	Alphaproteobacteria	Rhodobacterales	Rhodobacteraceae	uncultured Rhodobacteraceae	uncultured Rhodobacteraceae	474	0.0505972
Otu308	1.66615	1.66551	0.000639559	0.232949	307.807	317.665	307.925	0.0118564	-0.176612	0.200314	FALSE	Bacteria	Deltaproteobacteria	Deltaproteobacteria	Sva0485	uncultured Sva0485	uncultured Sva0485	uncultured Sva0485	982	0.104824
Otu3082	1.66852	1.66923	-0.000709006	0.277488	307.829	317.665	307.698	-0.0131451	-0.0640326	0.0364503	FALSE	Bacteria	Deltaproteobacteria	Deltaproteobacteria	NB1-j	uncultured NB1-j	uncultured NB1-j	uncultured NB1-j	534	0.0570019
Otu309	1.66332	1.66552	-0.00220812	0.233113	307.807	317.665	307.399	-0.0409351	-0.115643	0.0259648	FALSE	Bacteria	Nitrospinae	P9X2b3D02	uncultured P9X2b3D02	uncultured P9X2b3D02	uncultured P9X2b3D02	uncultured P9X2b3D02	1206	0.128735
Otu310	1.66246	1.66684	-0.00437806	0.24887	307.814	317.665	307.006	-0.0811648	-0.152168	-0.00770389	FALSE	Bacteria	Gemmatimonadetes	BD2-11 terrestrial group	uncultured BD2-11 terrestrial group	uncultured BD2-11 terrestrial group	uncultured BD2-11 terrestrial group	uncultured BD2-11 terrestrial group	922	0.098419
Otu311	1.67217	1.66648	0.00568416	0.244606	307.812	317.665	308.862	0.105378	-0.0712242	0.319294	FALSE	Bacteria	Deltaproteobacteria	Deltaproteobacteria	Desulfarculales	Desulfarculaceae	Desulfatiglans	uncultured Desulfatiglans	614	0.0655415
Otu312	1.66364	1.65921	0.00442989	0.157554	307.769	317.665	308.591	0.0821114	-0.090336	0.254548	FALSE	Archaea	Thaumarchaeota	Nitrososphaeria	Nitrosopumilales	Nitrosopumilaceae	uncultured Nitrosopumilaceae	uncultured Nitrosopumilaceae	590	0.0629796
Otu32	1.67009	1.66465	0.0054393	0.222623	307.801	317.665	308.807	0.100834	-0.0181307	0.243986	FALSE	Bacteria	Rokubacteria	NC10	Methylomirabilales	Methylomirabilaceae	wb1-A12	uncultured wb1-A12	6070	0.647943
Otu323	1.6663	1.65878	0.00752537	0.152316	307.767	317.665	309.163	0.139487	-0.122931	0.410532	FALSE	Bacteria	Deltaproteobacteria	Deltaproteobacteria	Desulfarculales	Desulfarculaceae	uncultured Desulfarculaceae	uncultured Desulfarculaceae	1118	0.119341
Otu325	1.67863	1.65874	0.019889	0.151843	307.766	317.665	311.457	0.368654	0.219673	0.517609	TRUE	Bacteria	Gammaproteobacteria	Gammaproteobacteria	Alteromonadales	Shewanellaceae	Shewanella	uncultured Shewanella	3148	0.336034
Otu326	1.6644	1.66767	-0.00327302	0.258834	307.819	317.665	307.215	-0.0606798	-0.213326	0.0737913	FALSE	Bacteria	Alphaproteobacteria	Alphaproteobacteria	uncultured Alphaproteobacteria	uncultured Alphaproteobacteria	uncultured Alphaproteobacteria	uncultured Alphaproteobacteria	476	0.0508107
Otu328	1.66519	1.65803	0.00716628	0.143361	307.762	317.665	309.092	0.132829	-0.167055	0.466513	FALSE	Bacteria	Nitrospirae	Thermodesulfovibrionia	uncultured Thermodesulfovibrionia	uncultured Thermodesulfovibrionia	uncultured Thermodesulfovibrionia	uncultured Thermodesulfovibrionia	598	0.0638336
Otu330	1.66597	1.66616	-0.000191866	0.240749	307.81	317.665	307.775	-0.00355695	-0.0311849	0.0260173	FALSE	Bacteria	Gammaproteobacteria	Gammaproteobacteria	Nitrosococcales	Nitrosococcaceae	FS142-36B-02	uncultured FS142-36B-02	843	0.0899861
Otu333	1.6693	1.66656	0.00273444	0.245577	307.813	317.665	308.318	0.0506934	-0.161699	0.267679	FALSE	Bacteria	Gammaproteobacteria	Gammaproteobacteria	Nitrosococcales	Nitrosococcaceae	uncultured Nitrosococcaceae	uncultured Nitrosococcaceae	481	0.0513444
Otu339	1.6601	1.66324	-0.00313933	0.20577	307.793	317.665	307.212	-0.0581949	-0.157138	0.0429495	FALSE	Bacteria	Chloroflexi	Anaerolineae	ADurb.Bin180	uncultured ADurb.Bin180	uncultured ADurb.Bin180	uncultured ADurb.Bin180	595	0.0635133
Otu3409	1.67723	1.6634	0.0138251	0.207736	307.794	317.665	310.352	0.256282	0.14855	0.378498	TRUE	Bacteria	Deltaproteobacteria	Deltaproteobacteria	NB1-j	uncultured NB1-j	uncultured NB1-j	uncultured NB1-j	317	0.0338382
Otu342	1.65484	1.65298	0.00186036	0.0828516	307.732	317.665	308.078	0.0344793	-0.104323	0.149193	FALSE	Archaea	Thaumarchaeota	Nitrososphaeria	Nitrosopumilales	Nitrosopumilaceae	uncultured Nitrosopumilaceae	uncultured Nitrosopumilaceae	1194	0.127454
Otu348	1.67282	1.66768	0.00513747	0.258922	307.819	317.665	308.768	0.0952456	0.0250071	0.165876	TRUE	Bacteria	Actinobacteria	Acidimicrobiia	Actinomarinales	uncultured Actinomarinales	uncultured Actinomarinales	uncultured Actinomarinales	712	0.0760025
Otu349	1.66579	1.66091	0.00487503	0.177901	307.779	317.665	308.683	0.0903656	-0.165614	0.346285	FALSE	Archaea	Thaumarchaeota	Marine Benthic Group A	uncultured Marine Benthic Group A	uncultured Marine Benthic Group A	uncultured Marine Benthic Group A	uncultured Marine Benthic Group A	1798	0.191928
Otu351	1.66412	1.66737	-0.00324985	0.255192	307.818	317.665	307.218	-0.0602498	-0.130895	0.0204993	FALSE	Bacteria	Alphaproteobacteria	Alphaproteobacteria	Rhodovibrionales	Kiloniellaceae	uncultured Kiloniellaceae	uncultured Kiloniellaceae	1314	0.140263
Otu358	1.66555	1.66437	0.00117819	0.219346	307.8	317.665	308.018	0.0218411	-0.19743	0.240352	FALSE	Bacteria	Gemmatimonadetes	Gemmatimonadetes	Gemmatimonadales	Gemmatimonadaceae	uncultured Gemmatimonadaceae	uncultured Gemmatimonadaceae	372	0.0397092
Otu359	1.66194	1.67372	-0.0117857	0.331309	307.855	317.665	305.688	-0.218538	-0.386793	-0.0607197	FALSE	Bacteria	Acidobacteria	Subgroup 26	uncultured Subgroup 26	uncultured Subgroup 26	uncultured Subgroup 26	uncultured Subgroup 26	657	0.0701315
Otu36	1.67397	1.67693	-0.00296301	0.369709	307.874	317.665	307.33	-0.0549474	-0.229083	0.109227	FALSE	Bacteria	Gammaproteobacteria	Gammaproteobacteria	Pseudomonadales	Pseudomonadaceae	Pseudomonas	uncultured Pseudomonas	14014	1.49593
Otu361	1.67054	1.65741	0.0131336	0.135916	307.758	317.665	310.197	0.243433	0.102238	0.384613	TRUE	Bacteria	Deltaproteobacteria	Deltaproteobacteria	Desulfobacterales	Desulfobulbaceae	uncultured Desulfobulbaceae	uncultured Desulfobulbaceae	882	0.0941492
Otu366	1.66404	1.66331	0.0007285	0.206658	307.794	317.665	307.928	0.0135045	-0.0929636	0.119479	FALSE	Bacteria	Gammaproteobacteria	Gammaproteobacteria	Nitrosococcales	Nitrosococcaceae	AqS1	uncultured AqS1	533	0.0568951
Otu369	1.67346	1.66808	0.00537767	0.263731	307.822	317.665	308.814	0.0996998	-0.0108594	0.212877	FALSE	Bacteria	Deltaproteobacteria	Deltaproteobacteria	NB1-j	uncultured NB1-j	uncultured NB1-j	uncultured NB1-j	1133	0.120942
Otu3743	1.66343	1.65518	0.00825444	0.10922	307.745	317.665	309.28	0.152991	-0.0679748	0.36574	FALSE	Bacteria	Planctomycetes	Phycisphaerae	MSBL9	SG8-4	uncultured SG8-4	uncultured SG8-4	193	0.0206018
Otu376	1.6687	1.66535	0.00335662	0.231	307.806	317.665	308.426	0.0622261	0.0439266	0.0805251	TRUE	Bacteria	Alphaproteobacteria	Alphaproteobacteria	uncultured Alphaproteobacteria	uncultured Alphaproteobacteria	uncultured Alphaproteobacteria	uncultured Alphaproteobacteria	512	0.0546535
Otu3794	1.68035	1.66325	0.0170985	0.205923	307.793	317.665	310.957	0.316961	-0.275126	0.908498	FALSE	Bacteria	Gammaproteobacteria	Gammaproteobacteria	Oceanospirillales	Alcanivoracaceae	Alcanivorax	uncultured Alcanivorax	1773	0.189259
Otu383	1.67066	1.67868	-0.00801442	0.390624	307.885	317.664	306.415	-0.148632	-0.459742	0.120435	FALSE	Bacteria	Deltaproteobacteria	Deltaproteobacteria	NB1-j	uncultured NB1-j	uncultured NB1-j	uncultured NB1-j	1264	0.134926
Otu384	1.6618	1.66698	-0.00518426	0.250583	307.815	317.665	306.858	-0.0961114	-0.253429	0.0543377	FALSE	Bacteria	Gemmatimonadetes	Gemmatimonadetes	Gemmatimonadales	Gemmatimonadaceae	uncultured Gemmatimonadaceae	uncultured Gemmatimonadaceae	893	0.0953234
Otu386	1.66423	1.6631	0.00112809	0.204119	307.792	317.665	308.001	0.0209118	-0.151155	0.201898	FALSE	Bacteria	Acidobacteria	Aminicenantia	Aminicenantales	uncultured Aminicenantales	uncultured Aminicenantales	uncultured Aminicenantales	1412	0.150724
Otu391	1.66488	1.65716	0.00771948	0.132953	307.757	317.665	309.191	0.143081	-0.113778	0.399936	FALSE	Bacteria	Actinobacteria	WCHB1-81	uncultured WCHB1-81	uncultured WCHB1-81	uncultured WCHB1-81	uncultured WCHB1-81	347	0.0370406
Otu392	1.65759	1.67187	-0.01428	0.309153	307.844	317.665	305.215	-0.264774	-0.634884	0.0561	FALSE	Bacteria	Gammaproteobacteria	Gammaproteobacteria	uncultured Gammaproteobacteria	uncultured Gammaproteobacteria	uncultured Gammaproteobacteria	uncultured Gammaproteobacteria	667	0.071199
Otu393	1.67574	1.66241	0.0133266	0.195847	307.788	317.665	310.255	0.247035	0.0755174	0.44342	TRUE	Bacteria	Gammaproteobacteria	Gammaproteobacteria	uncultured Gammaproteobacteria	uncultured Gammaproteobacteria	uncultured Gammaproteobacteria	uncultured Gammaproteobacteria	489	0.0521984
Otu4	1.67442	1.66175	0.0126756	0.187914	307.784	317.665	310.132	0.234965	0.12418	0.345735	TRUE	Bacteria	Gammaproteobacteria	Gammaproteobacteria	Oceanospirillales	Nitrincolaceae	Amphritea	uncultured Amphritea	168544	17.9912
Otu400	1.67155	1.66604	0.00551029	0.239328	307.81	317.665	308.828	0.102153	0.0311187	0.186129	TRUE	Bacteria	Chloroflexi	Dehalococcoidia	S085	uncultured S085	uncultured S085	uncultured S085	1076	0.114858
Otu401	1.67095	1.66693	0.00402506	0.249927	307.815	317.665	308.558	0.0746208	-0.156984	0.306198	FALSE	Bacteria	Latescibacteria	Latescibacteria	Latescibacterales	Latescibacteraceae	uncultured Latescibacteraceae	uncultured Latescibacteraceae	1284	0.137061
Otu402	1.66721	1.67135	-0.00413986	0.302878	307.841	317.665	307.079	-0.0767583	-0.196705	0.0450735	FALSE	Bacteria	Acidobacteria	Thermoanaerobaculia	Thermoanaerobaculales	Thermoanaerobaculaceae	Subgroup 23	uncultured Subgroup 23	331	0.0353326
Otu404	1.66625	1.66975	-0.00350463	0.283725	307.832	317.665	307.186	-0.0649774	-0.257639	0.102967	FALSE	Bacteria	WS1	uncultured WS1	uncultured WS1	uncultured WS1	uncultured WS1	uncultured WS1	602	0.0642606
Otu405	1.66771	1.66796	-0.000256164	0.262326	307.821	317.665	307.774	-0.00474917	-0.0817544	0.0697432	FALSE	Bacteria	Alphaproteobacteria	Alphaproteobacteria	uncultured Alphaproteobacteria	uncultured Alphaproteobacteria	uncultured Alphaproteobacteria	uncultured Alphaproteobacteria	609	0.0650078
Otu408	1.67142	1.66648	0.00494463	0.244557	307.812	317.665	308.726	0.0916676	-0.0130139	0.19345	FALSE	Bacteria	Alphaproteobacteria	Alphaproteobacteria	Rhodovibrionales	Kiloniellaceae	uncultured Kiloniellaceae	uncultured Kiloniellaceae	768	0.0819803
Otu414	1.67136	1.65291	0.0184476	0.0820571	307.732	317.665	311.166	0.341901	0.0715134	0.603605	TRUE	Bacteria	Planctomycetes	Phycisphaerae	Phycisphaerales	Phycisphaeraceae	Urania-1B-19 marine sediment group	uncultured Urania-1B-19 marine sediment group	536	0.0572154
Otu417	1.66406	1.65942	0.00463627	0.160066	307.77	317.665	308.63	0.0859372	-0.152789	0.328229	FALSE	Bacteria	Gammaproteobacteria	Gammaproteobacteria	Ectothiorhodospirales	Thioalkalispiraceae	Thioprofundum	uncultured Thioprofundum	1083	0.115605
Otu42	1.67013	1.66768	0.0024547	0.258885	307.819	317.665	308.272	0.0455086	-0.0145263	0.111593	FALSE	Bacteria	Acidobacteria	Subgroup 17	uncultured Subgroup 17	uncultured Subgroup 17	uncultured Subgroup 17	uncultured Subgroup 17	4376	0.467117
Otu422	1.66584	1.66519	0.000643998	0.229178	307.805	317.665	307.924	0.0119386	-0.0908622	0.100873	FALSE	Bacteria	Deltaproteobacteria	Deltaproteobacteria	NB1-j	uncultured NB1-j	uncultured NB1-j	uncultured NB1-j	872	0.0930817
Otu426	1.66128	1.66206	-0.000781561	0.191629	307.786	317.665	307.641	-0.0144877	-0.221404	0.182789	FALSE	Bacteria	Planctomycetes	Phycisphaerae	MSBL9	SG8-4	uncultured SG8-4	uncultured SG8-4	653	0.0697046
Otu431	1.66904	1.66166	0.00738143	0.186853	307.784	317.665	309.151	0.136827	-0.182733	0.432618	FALSE	Bacteria	Nitrospirae	Thermodesulfovibrionia	uncultured Thermodesulfovibrionia	uncultured Thermodesulfovibrionia	uncultured Thermodesulfovibrionia	uncultured Thermodesulfovibrionia	425	0.0453667
Otu432	1.66504	1.6676	-0.00255306	0.257947	307.819	317.665	307.348	-0.0473322	-0.274046	0.178857	FALSE	Bacteria	Planctomycetes	Phycisphaerae	MSBL9	SG8-4	uncultured SG8-4	uncultured SG8-4	848	0.0905199
Otu434	1.6806	1.66706	0.0135443	0.251502	307.816	317.665	310.317	0.2511	-0.0289544	0.53111	FALSE	Bacteria	Planctomycetes	Planctomycetacia	Pirellulales	Pirellulaceae	Pir4 lineage	uncultured Pir4 lineage	1046	0.111655
Otu44	1.66114	1.66006	0.00108026	0.167659	307.774	317.665	307.974	0.0200238	-0.153559	0.172732	FALSE	Bacteria	Deltaproteobacteria	Deltaproteobacteria	Desulfobacterales	Desulfobacteraceae	Sva0081 sediment group	uncultured Sva0081 sediment group	5963	0.636521
Otu445	1.66629	1.67263	-0.00634332	0.318218	307.849	317.665	306.681	-0.117618	-0.340132	0.0939619	FALSE	Bacteria	Acidobacteria	Thermoanaerobaculia	Thermoanaerobaculales	Thermoanaerobaculaceae	Subgroup 10	uncultured Subgroup 10	386	0.0412036
Otu453	1.66533	1.66531	2.95239e-05	0.230502	307.805	317.665	307.811	0.000547322	-0.283098	0.257175	FALSE	Bacteria	Chloroflexi	Anaerolineae	Anaerolineales	Anaerolineaceae	uncultured Anaerolineaceae	uncultured Anaerolineaceae	691	0.0737609
Otu455	1.66395	1.66469	-0.000743057	0.223153	307.802	317.665	307.664	-0.0137748	-0.140996	0.113442	FALSE	Bacteria	Latescibacteria	Latescibacteria	Latescibacterales	Latescibacteraceae	uncultured Latescibacteraceae	uncultured Latescibacteraceae	321	0.0342652
Otu458	1.65984	1.66777	-0.00792394	0.259996	307.82	317.665	306.357	-0.146906	-0.302257	-0.0186419	FALSE	Bacteria	Gammaproteobacteria	Gammaproteobacteria	Nitrosococcales	Nitrosococcaceae	Cm1-21	uncultured Cm1-21	279	0.0297819
Otu459	1.66403	1.66257	0.00146198	0.197724	307.789	317.665	308.06	0.0271009	-0.0781327	0.119685	FALSE	Bacteria	Planctomycetes	Planctomycetacia	Pirellulales	Pirellulaceae	Pir4 lineage	uncultured Pir4 lineage	383	0.0408834
Otu462	1.67159	1.66627	0.00532482	0.242056	307.811	317.665	308.795	0.0987154	0.0308639	0.175942	TRUE	Bacteria	Deltaproteobacteria	Deltaproteobacteria	NB1-j	uncultured NB1-j	uncultured NB1-j	uncultured NB1-j	289	0.0308493
Otu466	1.67159	1.67044	0.00114707	0.291986	307.836	317.665	308.047	0.0212677	-0.119716	0.162225	FALSE	Bacteria	Gemmatimonadetes	Gemmatimonadetes	Gemmatimonadales	Gemmatimonadaceae	uncultured Gemmatimonadaceae	uncultured Gemmatimonadaceae	1270	0.135566
Otu468	1.66166	1.67135	-0.00968943	0.302903	307.841	317.665	306.057	-0.179655	-0.398691	0.0199795	FALSE	Bacteria	Gemmatimonadetes	PAUC43f marine benthic group	uncultured PAUC43f marine benthic group	uncultured PAUC43f marine benthic group	uncultured PAUC43f marine benthic group	uncultured PAUC43f marine benthic group	914	0.097565
Otu471	1.66999	1.66821	0.0017722	0.265331	307.823	317.665	308.15	0.0328561	-0.0418599	0.102701	FALSE	Bacteria	Planctomycetes	vadinHA49	uncultured vadinHA49	uncultured vadinHA49	uncultured vadinHA49	uncultured vadinHA49	1452	0.154994
Otu476	1.67501	1.67535	-0.000334952	0.350751	307.865	317.665	307.803	-0.00621119	-0.312772	0.319091	FALSE	Bacteria	Planctomycetes	Phycisphaerae	Phycisphaerales	Phycisphaeraceae	Urania-1B-19 marine sediment group	uncultured Urania-1B-19 marine sediment group	639	0.0682101
Otu48	1.66538	1.66445	0.000926063	0.220282	307.8	317.665	307.972	0.0171673	-0.216633	0.26669	FALSE	Bacteria	Chloroflexi	Anaerolineae	Anaerolineales	Anaerolineaceae	uncultured Anaerolineaceae	uncultured Anaerolineaceae	9982	1.06553
Otu49	1.66379	1.6615	0.00228683	0.184992	307.783	317.665	308.206	0.0423901	-0.272271	0.415986	FALSE	Bacteria	Fusobacteria	Fusobacteriia	Fusobacteriales	Fusobacteriaceae	uncultured Fusobacteriaceae	uncultured Fusobacteriaceae	1749	0.186697
Otu502	1.66374	1.67028	-0.00653968	0.290088	307.835	317.665	306.63	-0.12125	-0.39611	0.130734	FALSE	Bacteria	Acidobacteria	Thermoanaerobaculia	Thermoanaerobaculales	Thermoanaerobaculaceae	Subgroup 10	uncultured Subgroup 10	284	0.0303156
Otu506	1.65857	1.66553	-0.00695937	0.233164	307.807	317.665	306.52	-0.129015	-0.290687	0.022869	FALSE	Bacteria	Acidobacteria	Thermoanaerobaculia	Thermoanaerobaculales	Thermoanaerobaculaceae	Subgroup 10	uncultured Subgroup 10	316	0.0337315
Otu507	1.66455	1.66946	-0.00491066	0.280238	307.83	317.665	306.925	-0.0910451	-0.294745	0.106384	FALSE	Bacteria	Chloroflexi	KD4-96	uncultured KD4-96	uncultured KD4-96	uncultured KD4-96	uncultured KD4-96	453	0.0483555
Otu51	1.66074	1.65532	0.00542324	0.110905	307.746	317.665	308.754	0.100517	-0.161208	0.362213	FALSE	Bacteria	Planctomycetes	Brocadiae	Brocadiales	Scalinduaceae	Candidatus Scalindua	uncultured Candidatus Scalindua	5463	0.583149
Otu511	1.66453	1.65382	0.0107018	0.0930033	307.737	317.665	309.728	0.198347	0.081507	0.316334	TRUE	Bacteria	Gammaproteobacteria	Gammaproteobacteria	Chromatiales	Sedimenticolaceae	uncultured Sedimenticolaceae	uncultured Sedimenticolaceae	543	0.0579626
Otu52	1.67829	1.66032	0.0179722	0.170825	307.776	317.665	311.107	0.333136	0.254191	0.403228	TRUE	Bacteria	Deltaproteobacteria	Deltaproteobacteria	Desulfuromonadales	Sva1033	uncultured Sva1033	uncultured Sva1033	14963	1.59723
Otu524	1.6751	1.66497	0.0101217	0.22654	307.803	317.665	309.675	0.187638	0.0960228	0.284963	TRUE	Bacteria	Deltaproteobacteria	Deltaproteobacteria	Desulfuromonadales	Desulfuromonadaceae	uncultured Desulfuromonadaceae	uncultured Desulfuromonadaceae	1073	0.114538
Otu528	1.67612	1.68031	-0.00419104	0.410198	307.894	317.664	307.127	-0.0777298	-0.122013	-0.0334473	FALSE	Bacteria	Gammaproteobacteria	Gammaproteobacteria	Betaproteobacteriales	Burkholderiaceae	uncultured Burkholderiaceae	uncultured Burkholderiaceae	656	0.0700248
Otu53	1.65986	1.65881	0.00105446	0.152681	307.767	317.665	307.962	0.019545	-0.0528449	0.0919314	FALSE	Bacteria	Chloroflexi	Anaerolineae	Anaerolineales	Anaerolineaceae	uncultured Anaerolineaceae	uncultured Anaerolineaceae	3730	0.398159
Otu530	1.67047	1.6752	-0.00473153	0.349029	307.864	317.665	306.995	-0.0877389	-0.178671	0.00317265	FALSE	Bacteria	Alphaproteobacteria	Alphaproteobacteria	uncultured Alphaproteobacteria	uncultured Alphaproteobacteria	uncultured Alphaproteobacteria	uncultured Alphaproteobacteria	357	0.038108
Otu533	1.66386	1.66277	0.00109222	0.200165	307.79	317.665	307.992	0.0202466	-0.293868	0.333596	FALSE	Bacteria	Deltaproteobacteria	Deltaproteobacteria	Desulfobacterales	Desulfobacteraceae	Sva0081 sediment group	uncultured Sva0081 sediment group	369	0.0393889
Otu535	1.68024	1.65496	0.02528	0.106648	307.744	317.665	312.445	0.468547	0.275167	0.661911	TRUE	Bacteria	Bacteroidetes	Bacteroidia	Bacteroidales	Marinilabiliaceae	Carboxylicivirga	uncultured Carboxylicivirga	452	0.0482488
Otu538	1.66902	1.66743	0.00159385	0.255941	307.818	317.665	308.112	0.0295489	-0.0283077	0.0948395	FALSE	Bacteria	Planctomycetes	Pla4 lineage	uncultured Pla4 lineage	uncultured Pla4 lineage	uncultured Pla4 lineage	uncultured Pla4 lineage	392	0.0418441
Otu543	1.66842	1.67556	-0.00714189	0.353337	307.866	317.665	306.554	-0.132437	-0.461244	0.178685	FALSE	Bacteria	Alphaproteobacteria	Alphaproteobacteria	Rhizobiales	Hyphomicrobiaceae	Filomicrobium	uncultured Filomicrobium	494	0.0527321
Otu550	1.65791	1.67863	-0.0207155	0.390024	307.884	317.664	304.085	-0.384181	-0.665461	-0.103133	FALSE	Bacteria	Deltaproteobacteria	Deltaproteobacteria	NB1-j	uncultured NB1-j	uncultured NB1-j	uncultured NB1-j	286	0.0305291
Otu557	1.66948	1.66157	0.00791253	0.185764	307.783	317.665	309.249	0.146672	-0.0809701	0.374265	FALSE	Archaea	Crenarchaeota	Bathyarchaeia	uncultured Bathyarchaeia	uncultured Bathyarchaeia	uncultured Bathyarchaeia	uncultured Bathyarchaeia	675	0.072053
Otu561	1.65252	1.66246	-0.0099407	0.196412	307.788	317.665	305.948	-0.184271	-0.393816	0.0252543	FALSE	Bacteria	Deltaproteobacteria	Deltaproteobacteria	NB1-j	uncultured NB1-j	uncultured NB1-j	uncultured NB1-j	154	0.0164387
Otu563	1.65947	1.65606	0.00340519	0.119816	307.75	317.665	308.383	0.063114	-0.125269	0.25147	FALSE	Archaea	Euryarchaeota	Thermoplasmata	Marine Benthic Group D and DHVEG-1	uncultured Marine Benthic Group D and DHVEG-1	uncultured Marine Benthic Group D and DHVEG-1	uncultured Marine Benthic Group D and DHVEG-1	169	0.0180399
Otu566	1.66275	1.66512	-0.00237257	0.228292	307.804	317.665	307.366	-0.0439831	-0.113284	0.025315	FALSE	Bacteria	Alphaproteobacteria	Alphaproteobacteria	Rhizobiales	Methyloligellaceae	uncultured Methyloligellaceae	uncultured Methyloligellaceae	328	0.0350124
Otu568	1.65742	1.65673	0.00068527	0.127834	307.754	317.665	307.882	0.0127014	-0.165685	0.174797	FALSE	Bacteria	Planctomycetes	Brocadiae	Brocadiales	Scalinduaceae	Candidatus Scalindua	uncultured Candidatus Scalindua	606	0.0646875
Otu57	1.67074	1.65748	0.013264	0.136762	307.759	317.665	310.222	0.245849	0.0309693	0.460691	TRUE	Bacteria	Firmicutes	Clostridia	Clostridiales	Family XII	Fusibacter	uncultured Fusibacter	3226	0.34436
Otu578	1.67207	1.669	0.00306881	0.27474	307.827	317.665	308.393	0.056896	-0.0914449	0.205227	FALSE	Bacteria	Acidobacteria	Subgroup 22	uncultured Subgroup 22	uncultured Subgroup 22	uncultured Subgroup 22	uncultured Subgroup 22	616	0.065755
Otu58	1.6603	1.65795	0.0023542	0.142405	307.762	317.665	308.199	0.0436359	-0.0849425	0.15816	FALSE	Bacteria	Bacteroidetes	Bacteroidia	Bacteroidales	Prolixibacteraceae	Draconibacterium	uncultured Draconibacterium	5736	0.61229
Otu582	1.66913	1.67185	-0.00271879	0.308872	307.844	317.665	307.344	-0.0504106	-0.282912	0.18652	FALSE	Bacteria	Gammaproteobacteria	Gammaproteobacteria	Steroidobacterales	Woeseiaceae	Woeseia	uncultured Woeseia	863	0.092121
Otu583	1.66318	1.66723	-0.00405047	0.25353	307.817	317.665	307.069	-0.0750925	-0.322501	0.155977	FALSE	Bacteria	Deltaproteobacteria	Deltaproteobacteria	NB1-j	uncultured NB1-j	uncultured NB1-j	uncultured NB1-j	235	0.0250851
Otu586	1.66357	1.66858	-0.00501251	0.269696	307.825	317.665	306.9	-0.0929312	-0.180557	-0.00530757	FALSE	Bacteria	Actinobacteria	Acidimicrobiia	Actinomarinales	uncultured Actinomarinales	uncultured Actinomarinales	uncultured Actinomarinales	548	0.0584963
Otu5870	1.66846	1.66309	0.00537437	0.203926	307.792	317.665	308.787	0.0996263	-0.115432	0.333116	FALSE	Bacteria	Gammaproteobacteria	Gammaproteobacteria	Steroidobacterales	Woeseiaceae	Woeseia	uncultured Woeseia	1057	0.11283
Otu589	1.66064	1.66701	-0.00636434	0.250859	307.815	317.665	306.64	-0.117989	-0.443417	0.207196	FALSE	Bacteria	Acidobacteria	Aminicenantia	Aminicenantales	uncultured Aminicenantales	uncultured Aminicenantales	uncultured Aminicenantales	209	0.0223097
Otu59	1.67436	1.67044	0.00392331	0.291943	307.836	317.665	308.559	0.0727414	-0.0524625	0.182923	FALSE	Bacteria	Chloroflexi	Anaerolineae	MSB-5B2	uncultured MSB-5B2	uncultured MSB-5B2	uncultured MSB-5B2	4100	0.437655
Otu591	1.66652	1.66313	0.00339387	0.204433	307.792	317.665	308.42	0.0629134	-0.200224	0.327276	FALSE	Bacteria	Deltaproteobacteria	Deltaproteobacteria	Syntrophobacterales	Syntrophobacteraceae	uncultured Syntrophobacteraceae	uncultured Syntrophobacteraceae	1300	0.138769
Otu592	1.64992	1.6613	-0.0113856	0.182574	307.782	317.665	305.672	-0.21105	-0.482774	0.0838428	FALSE	Bacteria	Chloroflexi	Anaerolineae	Anaerolineales	Anaerolineaceae	uncultured Anaerolineaceae	uncultured Anaerolineaceae	200	0.021349
Otu593	1.67721	1.66748	0.00972875	0.256571	307.818	317.665	309.614	0.180364	-0.0765488	0.43724	FALSE	Bacteria	Gammaproteobacteria	Gammaproteobacteria	uncultured Gammaproteobacteria	uncultured Gammaproteobacteria	uncultured Gammaproteobacteria	uncultured Gammaproteobacteria	319	0.0340517
Otu60	1.65552	1.66331	-0.00779747	0.206666	307.794	317.665	306.351	-0.144545	-0.29556	0.00646393	FALSE	Bacteria	Chloroflexi	Anaerolineae	SBR1031	uncultured SBR1031	uncultured SBR1031	uncultured SBR1031	4433	0.473201
Otu604	1.67306	1.66872	0.00434099	0.271354	307.826	317.665	308.626	0.0804815	0.0390133	0.12195	TRUE	Bacteria	Gammaproteobacteria	Gammaproteobacteria	Vibrionales	Vibrionaceae	Vibrio	uncultured Vibrio	901	0.0961774
Otu608	1.66132	1.66564	-0.0043108	0.234453	307.807	317.665	307.011	-0.0799155	-0.260025	0.0864364	FALSE	Bacteria	Latescibacteria	uncultured Latescibacteria	uncultured Latescibacteria	uncultured Latescibacteria	uncultured Latescibacteria	uncultured Latescibacteria	518	0.055294
Otu609	1.67096	1.66567	0.00529121	0.234858	307.807	317.665	308.785	0.0980909	-0.0884979	0.284664	FALSE	Bacteria	Planctomycetes	Planctomycetacia	Pirellulales	Pirellulaceae	Pir4 lineage	uncultured Pir4 lineage	855	0.0912671
Otu61	1.66239	1.65909	0.00330147	0.156022	307.768	317.665	308.381	0.0611952	-0.198071	0.339758	FALSE	Archaea	Thaumarchaeota	Nitrososphaeria	Nitrosopumilales	Nitrosopumilaceae	uncultured Nitrosopumilaceae	uncultured Nitrosopumilaceae	7448	0.795038
Otu6103	1.67068	1.67204	-0.0013554	0.311121	307.845	317.665	307.596	-0.0251314	-0.461447	0.41068	FALSE	Bacteria	Gammaproteobacteria	Gammaproteobacteria	Pseudomonadales	Pseudomonadaceae	Pseudomonas	uncultured Pseudomonas	822	0.0877445
Otu617	1.67377	1.67139	0.00238293	0.30336	307.841	317.665	308.28	0.0441827	-0.100174	0.200863	FALSE	Bacteria	Chloroflexi	KD4-96	uncultured KD4-96	uncultured KD4-96	uncultured KD4-96	uncultured KD4-96	686	0.0732272
Otu620	1.66032	1.6772	-0.0168855	0.372967	307.876	317.665	304.776	-0.313136	-0.513835	-0.143787	FALSE	Bacteria	Acidobacteria	Subgroup 17	uncultured Subgroup 17	uncultured Subgroup 17	uncultured Subgroup 17	uncultured Subgroup 17	534	0.0570019
Otu6224	1.67114	1.66449	0.00665067	0.220686	307.8	317.665	309.03	0.12329	-0.0226381	0.269213	FALSE	Bacteria	Rokubacteria	NC10	Methylomirabilales	Methylomirabilaceae	wb1-A12	uncultured wb1-A12	228	0.0243379
Otu629	1.66373	1.66741	-0.00368256	0.255726	307.818	317.665	307.138	-0.068272	-0.346317	0.17522	FALSE	Bacteria	Acidobacteria	Subgroup 22	uncultured Subgroup 22	uncultured Subgroup 22	uncultured Subgroup 22	uncultured Subgroup 22	278	0.0296751
Otu63	1.67657	1.66875	0.00781392	0.271813	307.826	317.665	309.267	0.14487	0.0351247	0.256988	TRUE	Bacteria	Deltaproteobacteria	Deltaproteobacteria	Desulfuromonadales	Desulfuromonadaceae	uncultured Desulfuromonadaceae	uncultured Desulfuromonadaceae	9722	1.03778
Otu633	1.66199	1.66517	-0.00317602	0.228879	307.805	317.665	307.217	-0.0588777	-0.269554	0.15179	FALSE	Bacteria	Planctomycetes	Phycisphaerae	Phycisphaerales	Phycisphaeraceae	Urania-1B-19 marine sediment group	uncultured Urania-1B-19 marine sediment group	434	0.0463274
Otu6348	1.66294	1.66221	0.000726003	0.193426	307.787	317.665	307.921	0.0134579	-0.0884315	0.116541	FALSE	Bacteria	Chloroflexi	Anaerolineae	uncultured Anaerolineae	uncultured Anaerolineae	uncultured Anaerolineae	uncultured Anaerolineae	1016	0.108453
Otu64	1.66623	1.66503	0.00119674	0.227192	307.804	317.665	308.025	0.0221854	-0.0517921	0.0922841	FALSE	Bacteria	Gemmatimonadetes	PAUC43f marine benthic group	uncultured PAUC43f marine benthic group	uncultured PAUC43f marine benthic group	uncultured PAUC43f marine benthic group	uncultured PAUC43f marine benthic group	2950	0.314898
Otu641	1.67533	1.66883	0.00650209	0.272694	307.826	317.665	309.026	0.120549	0.0218396	0.228004	TRUE	Bacteria	Deltaproteobacteria	Deltaproteobacteria	NB1-j	uncultured NB1-j	uncultured NB1-j	uncultured NB1-j	964	0.102902
Otu643	1.66251	1.66631	-0.00380057	0.242488	307.811	317.665	307.109	-0.0704579	-0.243972	0.0882372	FALSE	Bacteria	Planctomycetes	vadinHA49	uncultured vadinHA49	uncultured vadinHA49	uncultured vadinHA49	uncultured vadinHA49	389	0.0415239
Otu65	1.66021	1.65401	0.00620364	0.0951826	307.738	317.665	308.892	0.114978	-0.128436	0.375041	FALSE	Bacteria	Planctomycetes	Brocadiae	Brocadiales	Scalinduaceae	Candidatus Scalindua	uncultured Candidatus Scalindua	11171	1.19245
Otu655	1.66168	1.66071	0.000975622	0.175446	307.778	317.665	307.959	0.0180845	-0.201172	0.246152	FALSE	Bacteria	Planctomycetes	Phycisphaerae	MSBL9	SG8-4	uncultured SG8-4	uncultured SG8-4	646	0.0689573
Otu662	1.67153	1.66695	0.00458518	0.250195	307.815	317.665	308.662	0.085005	0.010383	0.15962	TRUE	Bacteria	Deltaproteobacteria	Deltaproteobacteria	NB1-j	uncultured NB1-j	uncultured NB1-j	uncultured NB1-j	1286	0.137274
Otu668	1.66919	1.66359	0.00560359	0.209936	307.795	317.665	308.832	0.103877	-0.0057604	0.205112	FALSE	Bacteria	Chloroflexi	TK17	uncultured TK17	uncultured TK17	uncultured TK17	uncultured TK17	304	0.0324505
Otu686	1.66187	1.66833	-0.00646281	0.266733	307.823	317.665	306.631	-0.119819	-0.259779	0.00324912	FALSE	Bacteria	Actinobacteria	Acidimicrobiia	Actinomarinales	uncultured Actinomarinales	uncultured Actinomarinales	uncultured Actinomarinales	671	0.071626
Otu69	1.66907	1.66846	0.000606577	0.26832	307.824	317.665	307.936	0.0112458	-0.142944	0.176482	FALSE	Bacteria	Alphaproteobacteria	Alphaproteobacteria	Rhizobiales	Hyphomicrobiaceae	uncultured Hyphomicrobiaceae	uncultured Hyphomicrobiaceae	2125	0.226833
Otu690	1.66131	1.6657	-0.00439118	0.235209	307.808	317.665	306.996	-0.0814058	-0.177267	0.0173204	FALSE	Bacteria	Actinobacteria	Acidimicrobiia	Actinomarinales	uncultured Actinomarinales	uncultured Actinomarinales	uncultured Actinomarinales	258	0.0275402
Otu697	1.66806	1.66993	-0.0018722	0.285932	307.833	317.665	307.488	-0.0347117	-0.135096	0.0656699	FALSE	Bacteria	Planctomycetes	vadinHA49	uncultured vadinHA49	uncultured vadinHA49	uncultured vadinHA49	uncultured vadinHA49	376	0.0401362
Otu7	1.67823	1.66363	0.0145966	0.21045	307.795	317.665	310.496	0.270585	0.195334	0.342489	TRUE	Bacteria	Deltaproteobacteria	Deltaproteobacteria	Desulfuromonadales	uncultured Desulfuromonadales	uncultured Desulfuromonadales	uncultured Desulfuromonadales	54984	5.86927
Otu70	1.66188	1.65037	0.0115079	0.0516627	307.717	317.665	309.862	0.213276	-0.111683	0.520076	FALSE	Archaea	Thaumarchaeota	Nitrososphaeria	Nitrosopumilales	Nitrosopumilaceae	uncultured Nitrosopumilaceae	uncultured Nitrosopumilaceae	3123	0.333365
Otu701	1.67192	1.66853	0.0033897	0.269123	307.824	317.665	308.45	0.0628445	-0.0762365	0.201911	FALSE	Bacteria	Deltaproteobacteria	Deltaproteobacteria	NB1-j	uncultured NB1-j	uncultured NB1-j	uncultured NB1-j	1782	0.19022
Otu702	1.66157	1.66593	-0.00435633	0.237933	307.809	317.665	307.004	-0.0807601	-0.206904	0.0453733	FALSE	Bacteria	Acidobacteria	Subgroup 9	uncultured Subgroup 9	uncultured Subgroup 9	uncultured Subgroup 9	uncultured Subgroup 9	432	0.0461139
Otu705	1.66421	1.665	-0.000793325	0.226888	307.804	317.665	307.657	-0.0147068	-0.10838	0.0687512	FALSE	Bacteria	Gammaproteobacteria	Gammaproteobacteria	Gammaproteobacteria Incertae Sedis	Unknown Family	uncultured Unknown Family	uncultured Unknown Family	1291	0.137808
Otu709	1.65975	1.66524	-0.00548938	0.229768	307.805	317.665	306.79	-0.101763	-0.198633	-0.0130901	FALSE	Bacteria	Planctomycetes	Phycisphaerae	MSBL9	SG8-4	uncultured SG8-4	uncultured SG8-4	332	0.0354394
Otu710	1.66054	1.66259	-0.00204938	0.197964	307.789	317.665	307.41	-0.0379895	-0.220452	0.116613	FALSE	Bacteria	Acidobacteria	Subgroup 22	uncultured Subgroup 22	uncultured Subgroup 22	uncultured Subgroup 22	uncultured Subgroup 22	526	0.0561479
Otu711	1.68129	1.69687	-0.0155815	0.608495	307.993	317.664	305.165	-0.289183	-0.487502	-0.0908948	FALSE	Bacteria	Gammaproteobacteria	Gammaproteobacteria	Betaproteobacteriales	Rhodocyclaceae	Thauera	uncultured Thauera	593	0.0632999
Otu72	1.66839	1.66343	0.00495339	0.208072	307.794	317.665	308.711	0.0918232	-0.0751655	0.273249	FALSE	Bacteria	TA06	uncultured TA06	uncultured TA06	uncultured TA06	uncultured TA06	uncultured TA06	860	0.0918008
Otu721	1.66768	1.65739	0.0102965	0.135691	307.758	317.665	309.67	0.190848	-0.0233017	0.404995	FALSE	Bacteria	Gammaproteobacteria	Gammaproteobacteria	Steroidobacterales	Woeseiaceae	Woeseia	uncultured Woeseia	364	0.0388552
Otu724	1.6626	1.66346	-0.000854805	0.208401	307.794	317.665	307.636	-0.0158459	-0.0894859	0.0784971	FALSE	Bacteria	Nitrospirae	Thermodesulfovibrionia	uncultured Thermodesulfovibrionia	uncultured Thermodesulfovibrionia	uncultured Thermodesulfovibrionia	uncultured Thermodesulfovibrionia	432	0.0461139
Otu725	1.68029	1.66666	0.0136356	0.246677	307.813	317.665	310.332	0.252789	0.071629	0.444111	TRUE	Bacteria	Deltaproteobacteria	Deltaproteobacteria	Myxococcales	mle1-27	uncultured mle1-27	uncultured mle1-27	446	0.0476083
Otu729	1.67638	1.67566	0.000722129	0.354467	307.867	317.665	307.999	0.013391	-0.328582	0.343552	FALSE	Bacteria	Nitrospirae	Nitrospira	Nitrospirales	Nitrospiraceae	Nitrospira	uncultured Nitrospira	511	0.0545468
Otu73	1.67202	1.66778	0.00423542	0.260135	307.82	317.665	308.602	0.0785223	0.015458	0.140143	TRUE	Bacteria	Planctomycetes	Phycisphaerae	Phycisphaerales	Phycisphaeraceae	Urania-1B-19 marine sediment group	uncultured Urania-1B-19 marine sediment group	8377	0.894204
Otu734	1.66393	1.66859	-0.00466534	0.269874	307.825	317.665	306.964	-0.0864947	-0.19607	0.0230784	FALSE	Bacteria	Acidobacteria	Subgroup 22	uncultured Subgroup 22	uncultured Subgroup 22	uncultured Subgroup 22	uncultured Subgroup 22	373	0.0398159
Otu739	1.66791	1.66002	0.00788464	0.167229	307.774	317.665	309.236	0.14615	-0.064194	0.383607	FALSE	Bacteria	Entotheonellaeota	Entotheonellia	Entotheonellales	Entotheonellaceae	uncultured Entotheonellaceae	uncultured Entotheonellaceae	536	0.0572154
Otu741	1.65844	1.67721	-0.0187708	0.373074	307.876	317.665	304.43	-0.348097	-0.688448	0.0429458	FALSE	Bacteria	Alphaproteobacteria	Alphaproteobacteria	uncultured Alphaproteobacteria	uncultured Alphaproteobacteria	uncultured Alphaproteobacteria	uncultured Alphaproteobacteria	167	0.0178264
Otu746	1.66872	1.66413	0.00458254	0.216477	307.798	317.665	308.646	0.08495	-0.234023	0.411145	FALSE	Archaea	Asgardaeota	Odinarchaeia	uncultured Odinarchaeia	uncultured Odinarchaeia	uncultured Odinarchaeia	uncultured Odinarchaeia	500	0.0533726
Otu752	1.66732	1.66646	0.000859971	0.24435	307.812	317.665	307.971	0.0159428	-0.14652	0.166175	FALSE	Bacteria	Gammaproteobacteria	Gammaproteobacteria	EPR3968-O8a-Bc78	uncultured EPR3968-O8a-Bc78	uncultured EPR3968-O8a-Bc78	uncultured EPR3968-O8a-Bc78	604	0.0644741
Otu756	1.65542	1.66689	-0.0114635	0.249428	307.815	317.665	305.698	-0.212523	-0.432623	0.00755184	FALSE	Bacteria	Deltaproteobacteria	Deltaproteobacteria	Myxococcales	Eel-36e1D6	uncultured Eel-36e1D6	uncultured Eel-36e1D6	365	0.038962
Otu76	1.66566	1.66365	0.00201561	0.210636	307.795	317.665	308.168	0.0373645	-0.126334	0.201055	FALSE	Bacteria	Gammaproteobacteria	Gammaproteobacteria	uncultured Gammaproteobacteria	uncultured Gammaproteobacteria	uncultured Gammaproteobacteria	uncultured Gammaproteobacteria	3565	0.380546
Otu77	1.6744	1.66485	0.00954212	0.225101	307.803	317.665	309.567	0.176893	0.0982411	0.25554	TRUE	Bacteria	Chloroflexi	Anaerolineae	Anaerolineales	Anaerolineaceae	uncultured Anaerolineaceae	uncultured Anaerolineaceae	640	0.0683169
Otu774	1.67216	1.66678	0.00537873	0.24812	307.814	317.665	308.807	0.0997162	-0.0107266	0.227453	FALSE	Bacteria	Acidobacteria	Subgroup 22	uncultured Subgroup 22	uncultured Subgroup 22	uncultured Subgroup 22	uncultured Subgroup 22	494	0.0527321
Otu778	1.66139	1.66652	-0.00513277	0.245022	307.813	317.665	306.864	-0.0951556	-0.248892	0.053735	FALSE	Bacteria	Deltaproteobacteria	Deltaproteobacteria	MBNT15	uncultured MBNT15	uncultured MBNT15	uncultured MBNT15	326	0.0347989
Otu779	1.66106	1.66295	-0.00188479	0.202254	307.791	317.665	307.442	-0.0349388	-0.212157	0.12158	FALSE	Bacteria	Zixibacteria	uncultured Zixibacteria	uncultured Zixibacteria	uncultured Zixibacteria	uncultured Zixibacteria	uncultured Zixibacteria	426	0.0454734
Otu78	1.66262	1.66168	0.000939901	0.187144	307.784	317.665	307.958	0.0174227	-0.0851375	0.124313	FALSE	Bacteria	Deltaproteobacteria	Deltaproteobacteria	Myxococcales	Sandaracinaceae	uncultured Sandaracinaceae	uncultured Sandaracinaceae	2377	0.253733
Otu786	1.66012	1.66214	-0.00201856	0.192546	307.787	317.665	307.413	-0.0374178	-0.160144	0.0887173	FALSE	Bacteria	Latescibacteria	uncultured Latescibacteria	uncultured Latescibacteria	uncultured Latescibacteria	uncultured Latescibacteria	uncultured Latescibacteria	452	0.0482488
Otu795	1.67822	1.66039	0.0178253	0.171643	307.776	317.665	311.08	0.330413	0.0374012	0.623395	TRUE	Bacteria	Gammaproteobacteria	Gammaproteobacteria	Gammaproteobacteria Incertae Sedis	Unknown Family	uncultured Unknown Family	uncultured Unknown Family	174	0.0185737
Otu798	1.67307	1.66746	0.00560395	0.256352	307.818	317.665	308.853	0.103893	-0.0177981	0.229708	FALSE	Bacteria	Alphaproteobacteria	Alphaproteobacteria	Rhodovibrionales	Kiloniellaceae	uncultured Kiloniellaceae	uncultured Kiloniellaceae	260	0.0277537
Otu8	1.67346	1.67814	-0.00467815	0.384211	307.882	317.665	307.023	-0.0867574	-0.297951	0.108554	FALSE	Bacteria	Gammaproteobacteria	Gammaproteobacteria	Pseudomonadales	Pseudomonadaceae	Pseudomonas	uncultured Pseudomonas	93458	9.97619
Otu806	1.6619	1.66834	-0.00644628	0.266867	307.823	317.665	306.634	-0.119512	-0.273877	0.0311586	FALSE	Bacteria	Acidobacteria	Subgroup 9	uncultured Subgroup 9	uncultured Subgroup 9	uncultured Subgroup 9	uncultured Subgroup 9	565	0.060311
Otu8086	1.65995	1.66733	-0.0073826	0.254723	307.817	317.665	306.454	-0.136868	-0.340972	0.0512578	FALSE	Bacteria	Gemmatimonadetes	PAUC43f marine benthic group	uncultured PAUC43f marine benthic group	uncultured PAUC43f marine benthic group	uncultured PAUC43f marine benthic group	uncultured PAUC43f marine benthic group	291	0.0310628
Otu814	1.66472	1.65541	0.0093108	0.112029	307.747	317.665	309.477	0.172571	-0.178072	0.52317	FALSE	Bacteria	Deltaproteobacteria	Deltaproteobacteria	Desulfobacterales	Desulfobacteraceae	SEEP-SRB1	uncultured SEEP-SRB1	296	0.0315966
Otu815	1.65893	1.66149	-0.00255784	0.184775	307.783	317.665	307.309	-0.0474137	-0.466587	0.372675	FALSE	Archaea	Asgardaeota	Lokiarchaeia	uncultured Lokiarchaeia	uncultured Lokiarchaeia	uncultured Lokiarchaeia	uncultured Lokiarchaeia	1078	0.115071
Otu82	1.66013	1.66218	-0.00204938	0.193088	307.787	317.665	307.407	-0.0379891	-0.182961	0.106966	FALSE	Bacteria	Chloroflexi	Anaerolineae	uncultured Anaerolineae	uncultured Anaerolineae	uncultured Anaerolineae	uncultured Anaerolineae	1627	0.173674
Otu821	1.66679	1.6654	0.00139785	0.231582	307.806	317.665	308.064	0.0259138	-0.157072	0.208961	FALSE	Bacteria	Gammaproteobacteria	Gammaproteobacteria	uncultured Gammaproteobacteria	uncultured Gammaproteobacteria	uncultured Gammaproteobacteria	uncultured Gammaproteobacteria	283	0.0302089
Otu825	1.66535	1.66646	-0.00111356	0.244334	307.812	317.665	307.607	-0.020644	-0.173988	0.147727	FALSE	Bacteria	Acidobacteria	Aminicenantia	Aminicenantales	uncultured Aminicenantales	uncultured Aminicenantales	uncultured Aminicenantales	276	0.0294617
Otu839	1.67454	1.66915	0.00538644	0.276598	307.828	317.665	308.822	0.0998654	-0.0103392	0.213909	FALSE	Bacteria	Deltaproteobacteria	Deltaproteobacteria	NB1-j	uncultured NB1-j	uncultured NB1-j	uncultured NB1-j	371	0.0396024
Otu84	1.66327	1.66421	-0.000937647	0.217338	307.799	317.665	307.625	-0.0173819	-0.210048	0.158378	FALSE	Bacteria	Deltaproteobacteria	Deltaproteobacteria	Desulfarculales	Desulfarculaceae	Desulfatiglans	uncultured Desulfatiglans	3304	0.352686
Otu851	1.67856	1.66422	0.0143381	0.217472	307.799	317.665	310.451	0.265797	-0.040172	0.521454	FALSE	Archaea	Crenarchaeota	Bathyarchaeia	uncultured Bathyarchaeia	uncultured Bathyarchaeia	uncultured Bathyarchaeia	uncultured Bathyarchaeia	186	0.0198546
Otu856	1.6654	1.668	-0.00260037	0.262765	307.821	317.665	307.341	-0.0482097	-0.154238	0.073999	FALSE	Bacteria	Actinobacteria	Thermoleophilia	Solirubrobacterales	67-14	uncultured 67-14	uncultured 67-14	489	0.0521984
Otu857	1.67089	1.66316	0.00773628	0.204773	307.793	317.665	309.224	0.14341	-0.0231497	0.309961	FALSE	Bacteria	Acidobacteria	Subgroup 22	uncultured Subgroup 22	uncultured Subgroup 22	uncultured Subgroup 22	uncultured Subgroup 22	319	0.0340517
Otu865	1.6648	1.66395	0.000855293	0.214245	307.797	317.665	307.955	0.0158552	-0.27477	0.32813	FALSE	Bacteria	Acidobacteria	Subgroup 22	uncultured Subgroup 22	uncultured Subgroup 22	uncultured Subgroup 22	uncultured Subgroup 22	1020	0.10888
Otu871	1.66515	1.66731	-0.0021529	0.254481	307.817	317.665	307.42	-0.0399132	-0.328313	0.248451	FALSE	Bacteria	Alphaproteobacteria	Alphaproteobacteria	uncultured Alphaproteobacteria	uncultured Alphaproteobacteria	uncultured Alphaproteobacteria	uncultured Alphaproteobacteria	128	0.0136634
Otu88	1.66741	1.66038	0.00702414	0.171533	307.776	317.665	309.078	0.130201	-0.13226	0.416618	FALSE	Bacteria	Acidobacteria	Aminicenantia	Aminicenantales	uncultured Aminicenantales	uncultured Aminicenantales	uncultured Aminicenantales	877	0.0936155
Otu896	1.66926	1.66603	0.00323216	0.239124	307.81	317.665	308.407	0.0599198	-0.0727687	0.192603	FALSE	Bacteria	Planctomycetes	Phycisphaerae	Phycisphaerales	Phycisphaeraceae	Urania-1B-19 marine sediment group	uncultured Urania-1B-19 marine sediment group	346	0.0369338
Otu899	1.66874	1.67087	-0.00212578	0.29711	307.838	317.665	307.447	-0.0394142	-0.0747668	0.00207937	FALSE	Bacteria	Alphaproteobacteria	Alphaproteobacteria	uncultured Alphaproteobacteria	uncultured Alphaproteobacteria	uncultured Alphaproteobacteria	uncultured Alphaproteobacteria	215	0.0229502
Otu913	1.6738	1.66658	0.00722569	0.245741	307.813	317.665	309.147	0.133956	-0.0992653	0.367155	FALSE	Bacteria	Acidobacteria	Subgroup 22	uncultured Subgroup 22	uncultured Subgroup 22	uncultured Subgroup 22	uncultured Subgroup 22	306	0.032664
Otu918	1.65946	1.6678	-0.00834098	0.260406	307.82	317.665	306.281	-0.154637	-0.282763	-0.0190156	FALSE	Bacteria	Acidobacteria	Subgroup 22	uncultured Subgroup 22	uncultured Subgroup 22	uncultured Subgroup 22	uncultured Subgroup 22	268	0.0286077
Otu922	1.6612	1.65855	0.00265263	0.149576	307.765	317.665	308.257	0.0491679	-0.127633	0.211121	FALSE	Bacteria	Deltaproteobacteria	Deltaproteobacteria	Sva0485	uncultured Sva0485	uncultured Sva0485	uncultured Sva0485	233	0.0248716
Otu923	1.67627	1.66543	0.0108429	0.231991	307.806	317.665	309.81	0.201009	0.0784304	0.325817	TRUE	Bacteria	Deltaproteobacteria	Deltaproteobacteria	NB1-j	uncultured NB1-j	uncultured NB1-j	uncultured NB1-j	742	0.0792049
Otu932	1.66604	1.66526	0.000783405	0.229914	307.805	317.665	307.95	0.014523	-0.160097	0.213613	FALSE	Bacteria	Chloroflexi	TK17	uncultured TK17	uncultured TK17	uncultured TK17	uncultured TK17	272	0.0290347
Otu94	1.65923	1.66205	-0.00281761	0.191496	307.786	317.665	307.264	-0.0522298	-0.188679	0.0842094	FALSE	Bacteria	Chloroflexi	Anaerolineae	SBR1031	uncultured SBR1031	uncultured SBR1031	uncultured SBR1031	999	0.106638
Otu95	1.66321	1.66329	-7.25403e-05	0.206322	307.793	317.665	307.78	-0.00134471	-0.112797	0.0866709	FALSE	Bacteria	Acidobacteria	Subgroup 21	uncultured Subgroup 21	uncultured Subgroup 21	uncultured Subgroup 21	uncultured Subgroup 21	2793	0.298139
Otu979	1.67448	1.66541	0.00907357	0.231716	307.806	317.665	309.483	0.168209	0.0263415	0.316369	TRUE	Bacteria	Actinobacteria	Acidimicrobiia	Actinomarinales	uncultured Actinomarinales	uncultured Actinomarinales	uncultured Actinomarinales	272	0.0290347
Otu985	1.6698	1.66617	0.00362134	0.240902	307.81	317.665	308.479	0.0671348	-0.0604164	0.194682	FALSE	Bacteria	Planctomycetes	OM190	uncultured OM190	uncultured OM190	uncultured OM190	uncultured OM190	305	0.0325573
Otu989	1.65998	1.64682	0.0131587	0.00918562	307.696	317.666	310.154	0.243859	-0.0131302	0.499127	FALSE	Bacteria	Planctomycetes	Brocadiae	Brocadiales	Scalinduaceae	Candidatus Scalindua	uncultured Candidatus Scalindua	884	0.0943627
Otu99	1.66407	1.65538	0.00868449	0.111657	307.746	317.665	309.361	0.160962	-0.0965192	0.41841	FALSE	Archaea	Thaumarchaeota	Nitrososphaeria	Nitrosopumilales	Nitrosopumilaceae	uncultured Nitrosopumilaceae	uncultured Nitrosopumilaceae	4872	0.520062

## Sheet: Methionine amended inc.
OTU	Wlab	Wlight	Z	Gi	Mlight	Mheavymax	Mlab	A	A_CI_low	A_CI_high	Incorporator	Domain	Phylum	Class	Order	Family	Genus	Species	Number of reads	Relative abundance
Otu1011	1.65264	1.654	-0.00135902	0.0950747	307.738	317.665	307.485	-0.0251882	-0.196002	0.166898	FALSE	Bacteria	Nitrospirae	Thermodesulfovibrionia	uncultured Thermodesulfovibrionia	uncultured Thermodesulfovibrionia	uncultured Thermodesulfovibrionia	uncultured Thermodesulfovibrionia	574	0.0634594
Otu1033	1.6515	1.65574	-0.00423832	0.115958	307.749	317.665	306.961	-0.0785553	-0.163469	0.00634446	FALSE	Archaea	Thaumarchaeota	Nitrososphaeria	Nitrosopumilales	Nitrosopumilaceae	uncultured Nitrosopumilaceae	uncultured Nitrosopumilaceae	311	0.034383
Otu1040	1.66341	1.6483	0.0151096	0.0268605	307.704	317.665	310.525	0.280018	0.115319	0.464511	TRUE	Bacteria	Planctomycetes	SPG12-343-353-B69	uncultured SPG12-343-353-B69	uncultured SPG12-343-353-B69	uncultured SPG12-343-353-B69	uncultured SPG12-343-353-B69	1297	0.143392
Otu1056	1.66743	1.65968	0.00774844	0.163106	307.772	317.665	309.209	0.143625	0.0963349	0.19801	TRUE	Bacteria	WS1	uncultured WS1	uncultured WS1	uncultured WS1	uncultured WS1	uncultured WS1	729	0.0805956
Otu1057	1.6508	1.64049	0.0103066	-0.0666345	307.658	317.666	309.591	0.190993	0.0839871	0.297995	TRUE	Archaea	Euryarchaeota	Thermoplasmata	uncultured Thermoplasmata	uncultured Thermoplasmata	uncultured Thermoplasmata	uncultured Thermoplasmata	512	0.0566049
Otu106	1.65547	1.65545	2.35038e-05	0.112449	307.747	317.665	307.751	0.000435631	-0.127482	0.12808	FALSE	Bacteria	Nitrospirae	Thermodesulfovibrionia	uncultured Thermodesulfovibrionia	uncultured Thermodesulfovibrionia	uncultured Thermodesulfovibrionia	uncultured Thermodesulfovibrionia	8051	0.890089
Otu108	1.65713	1.65692	0.000212946	0.130044	307.756	317.665	307.795	0.00394694	-0.0975712	0.10435	FALSE	Bacteria	Chloroflexi	Anaerolineae	Anaerolineales	Anaerolineaceae	uncultured Anaerolineaceae	uncultured Anaerolineaceae	3410	0.376997
Otu10800	1.66416	1.65624	0.00792016	0.121994	307.752	317.665	309.223	0.146798	0.0445463	0.235643	TRUE	Bacteria	uncultured Bacteria	uncultured Bacteria	uncultured Bacteria	uncultured Bacteria	uncultured Bacteria	uncultured Bacteria	9237	1.02121
Otu109	1.65758	1.66106	-0.00347769	0.179671	307.78	317.665	307.136	-0.064464	-0.137333	0.0011087	FALSE	Bacteria	Deltaproteobacteria	Deltaproteobacteria	Myxococcales	bacteriap25	uncultured bacteriap25	uncultured bacteriap25	867	0.0958524
Otu11	1.67871	1.65826	0.0204483	0.146134	307.763	317.665	311.559	0.379017	0.195636	0.578026	TRUE	Bacteria	Epsilonbacteraeota	Campylobacteria	Campylobacterales	Arcobacteraceae	Arcobacter	uncultured Arcobacter	4926	0.544601
Otu110	1.68402	1.65481	0.0292104	0.104827	307.743	317.665	313.175	0.541393	0.47256	0.600227	TRUE	Bacteria	Deltaproteobacteria	Deltaproteobacteria	Desulfobacterales	Desulfobacteraceae	Desulfofaba	uncultured Desulfofaba	3122	0.345157
Otu1114	1.66451	1.65636	0.00814385	0.123436	307.752	317.665	309.265	0.150944	0.0100134	0.295901	TRUE	Bacteria	Chloroflexi	Anaerolineae	SBR1031	uncultured SBR1031	uncultured SBR1031	uncultured SBR1031	332	0.0367047
Otu1118	1.65502	1.65309	0.0019328	0.0841618	307.733	317.665	308.093	0.0358219	0.0120584	0.0611415	TRUE	Bacteria	Planctomycetes	Phycisphaerae	MSBL9	SG8-4	uncultured SG8-4	uncultured SG8-4	327	0.0361519
Otu1124	1.65605	1.66186	-0.00581476	0.189293	307.785	317.665	306.708	-0.107787	-0.177689	-0.0378914	FALSE	Bacteria	Verrucomicrobia	Verrucomicrobiae	Opitutales	Puniceicoccaceae	Verruc-01	uncultured Verruc-01	234	0.0258702
Otu114	1.6579	1.65406	0.00383827	0.0958218	307.739	317.665	308.453	0.0711385	-0.0767423	0.209164	FALSE	Bacteria	Chloroflexi	Anaerolineae	Anaerolineales	Anaerolineaceae	uncultured Anaerolineaceae	uncultured Anaerolineaceae	3316	0.366605
Otu117	1.66578	1.65364	0.0121479	0.0907612	307.736	317.665	309.997	0.225149	0.0764336	0.395618	TRUE	Bacteria	Gammaproteobacteria	Gammaproteobacteria	Nitrosococcales	Nitrosococcaceae	AqS1	uncultured AqS1	458	0.0506348
Otu1174	1.66111	1.6626	-0.00148687	0.198058	307.789	317.665	307.514	-0.0275622	-0.122709	0.0675648	FALSE	Bacteria	Gammaproteobacteria	Gammaproteobacteria	Gammaproteobacteria Incertae Sedis	Unknown Family	uncultured Unknown Family	uncultured Unknown Family	288	0.0318402
Otu118	1.65412	1.64796	0.00616808	0.0227371	307.702	317.666	308.854	0.114309	0.0221703	0.200785	TRUE	Archaea	Thaumarchaeota	Nitrososphaeria	Nitrosopumilales	Nitrosopumilaceae	uncultured Nitrosopumilaceae	uncultured Nitrosopumilaceae	1190	0.131562
Otu1191	1.66175	1.66632	-0.00456758	0.242644	307.811	317.665	306.968	-0.0846772	-0.149763	-0.0195958	FALSE	Bacteria	Latescibacteria	Latescibacteria	Latescibacterales	Latescibacteraceae	uncultured Latescibacteraceae	uncultured Latescibacteraceae	353	0.0390264
Otu1204	1.66116	1.6609	0.000253807	0.177768	307.779	317.665	307.826	0.00470468	-0.116545	0.120619	FALSE	Bacteria	Chloroflexi	Anaerolineae	Ardenticatenales	uncultured Ardenticatenales	uncultured Ardenticatenales	uncultured Ardenticatenales	539	0.0595899
Otu121	1.67015	1.64888	0.021271	0.0338135	307.708	317.665	311.677	0.394208	0.142192	0.64619	TRUE	Bacteria	Gammaproteobacteria	Gammaproteobacteria	Vibrionales	Vibrionaceae	Photobacterium	uncultured Photobacterium	465	0.0514087
Otu1215	1.65948	1.6495	0.00998027	0.0411835	307.711	317.665	309.573	0.184962	-0.0892567	0.459106	FALSE	Bacteria	Gammaproteobacteria	Gammaproteobacteria	Gammaproteobacteria Incertae Sedis	Unknown Family	uncultured Unknown Family	uncultured Unknown Family	301	0.0332775
Otu12169	1.65692	1.66622	-0.00930473	0.241476	307.811	317.665	306.092	-0.172498	-0.337992	-0.0387026	FALSE	Bacteria	Gammaproteobacteria	Gammaproteobacteria	Gammaproteobacteria Incertae Sedis	Unknown Family	uncultured Unknown Family	uncultured Unknown Family	273	0.0301819
Otu122	1.66047	1.66048	-6.49602e-06	0.172719	307.777	317.665	307.775	-0.000120412	-0.0786941	0.0836628	FALSE	Bacteria	Deltaproteobacteria	Deltaproteobacteria	Myxococcales	bacteriap25	uncultured bacteriap25	uncultured bacteriap25	2534	0.28015
Otu124	1.66507	1.66473	0.000342011	0.223631	307.802	317.665	307.865	0.0063402	-0.0413601	0.0540363	FALSE	Bacteria	Planctomycetes	OM190	uncultured OM190	uncultured OM190	uncultured OM190	uncultured OM190	2088	0.230842
Otu1253	1.6571	1.64988	0.00722122	0.0457745	307.714	317.665	309.061	0.13383	-0.0274959	0.270949	FALSE	Bacteria	Acidobacteria	Subgroup 18	uncultured Subgroup 18	uncultured Subgroup 18	uncultured Subgroup 18	uncultured Subgroup 18	171	0.0189051
Otu1254	1.65795	1.65641	0.00153851	0.12399	307.752	317.665	308.038	0.0285159	-0.140576	0.197568	FALSE	Bacteria	Deltaproteobacteria	Deltaproteobacteria	Desulfarculales	Desulfarculaceae	Desulfatiglans	uncultured Desulfatiglans	178	0.019679
Otu128	1.66616	1.65303	0.0131294	0.0835319	307.732	317.665	310.177	0.243337	0.063683	0.422957	TRUE	Bacteria	Actinobacteria	Thermoleophilia	Gaiellales	uncultured Gaiellales	uncultured Gaiellales	uncultured Gaiellales	2158	0.238581
Otu1282	1.65176	1.65343	-0.0016758	0.088308	307.735	317.665	307.423	-0.0310589	-0.192403	0.136245	FALSE	Archaea	Crenarchaeota	Bathyarchaeia	uncultured Bathyarchaeia	uncultured Bathyarchaeia	uncultured Bathyarchaeia	uncultured Bathyarchaeia	157	0.0173573
Otu129	1.65558	1.65356	0.00201717	0.0898853	307.736	317.665	308.111	0.0373859	-0.0527318	0.140665	FALSE	Bacteria	Gammaproteobacteria	Gammaproteobacteria	Oceanospirillales	Nitrincolaceae	Neptuniibacter	uncultured Neptuniibacter	1494	0.165171
Otu131	1.65848	1.65658	0.00189966	0.125967	307.753	317.665	308.106	0.0352099	-0.00613967	0.0765574	FALSE	Bacteria	Gammaproteobacteria	Gammaproteobacteria	MBMPE27	uncultured MBMPE27	uncultured MBMPE27	uncultured MBMPE27	551	0.0609166
Otu132	1.65362	1.65651	-0.00288472	0.125158	307.753	317.665	307.217	-0.0534677	-0.1838	0.0768334	FALSE	Bacteria	Marinimicrobia (SAR406 clade)	uncultured Marinimicrobia (SAR406 clade)	uncultured Marinimicrobia (SAR406 clade)	uncultured Marinimicrobia (SAR406 clade)	uncultured Marinimicrobia (SAR406 clade)	uncultured Marinimicrobia (SAR406 clade)	3236	0.35776
Otu13369	1.66304	1.65881	0.00423564	0.15268	307.767	317.665	308.553	0.0785101	-0.00596251	0.162977	FALSE	Bacteria	Chloroflexi	Anaerolineae	SBR1031	uncultured SBR1031	uncultured SBR1031	uncultured SBR1031	276	0.0305136
Otu1337	1.67279	1.66588	0.00691456	0.237381	307.809	317.665	309.086	0.128186	-0.00812534	0.283815	FALSE	Bacteria	Planctomycetes	Phycisphaerae	Phycisphaerales	Phycisphaeraceae	Urania-1B-19 marine sediment group	uncultured Urania-1B-19 marine sediment group	319	0.0352675
Otu136	1.6684	1.65642	0.0119776	0.124157	307.753	317.665	309.978	0.222002	0.140005	0.306306	TRUE	Bacteria	Planctomycetes	OM190	uncultured OM190	uncultured OM190	uncultured OM190	uncultured OM190	1803	0.199333
Otu137	1.65414	1.64572	0.00841699	-0.00400682	307.689	317.666	309.263	0.155983	0.00669111	0.293685	TRUE	Bacteria	Gammaproteobacteria	Gammaproteobacteria	Vibrionales	Vibrionaceae	Photobacterium	uncultured Photobacterium	172	0.0190157
Otu1371	1.653	1.65307	-7.19923e-05	0.0839697	307.733	317.665	307.719	-0.00133429	-0.198994	0.182115	FALSE	Bacteria	Acidobacteria	Aminicenantia	Aminicenantales	uncultured Aminicenantales	uncultured Aminicenantales	uncultured Aminicenantales	378	0.0417903
Otu139	1.66673	1.66258	0.00414912	0.197867	307.789	317.665	308.557	0.0769126	-0.0130202	0.174552	FALSE	Bacteria	Alphaproteobacteria	Alphaproteobacteria	Rhodovibrionales	Kiloniellaceae	uncultured Kiloniellaceae	uncultured Kiloniellaceae	1411	0.155995
Otu142	1.66758	1.66419	0.00338379	0.217204	307.799	317.665	308.425	0.062728	0.0154578	0.104621	TRUE	Bacteria	Deltaproteobacteria	Deltaproteobacteria	NB1-j	uncultured NB1-j	uncultured NB1-j	uncultured NB1-j	1287	0.142286
Otu143	1.66581	1.65805	0.0077548	0.143627	307.762	317.665	309.202	0.143738	0.00388343	0.271032	TRUE	Bacteria	Chloroflexi	Anaerolineae	Anaerolineales	Anaerolineaceae	uncultured Anaerolineaceae	uncultured Anaerolineaceae	3750	0.414586
Otu144	1.65329	1.65593	-0.00263826	0.118177	307.75	317.665	307.259	-0.0488992	-0.128717	0.0286617	FALSE	Bacteria	Bacteroidetes	Ignavibacteria	Ignavibacteriales	PHOS-HE36	uncultured PHOS-HE36	uncultured PHOS-HE36	2720	0.300713
Otu145	1.65974	1.65948	0.000262978	0.160694	307.771	317.665	307.819	0.00487453	-0.124557	0.140655	FALSE	Bacteria	Nitrospirae	Nitrospira	Nitrospirales	Nitrospiraceae	Nitrospira	uncultured Nitrospira	2312	0.255606
Otu1459	1.65857	1.66199	-0.00341172	0.190752	307.786	317.665	307.154	-0.0632426	-0.385037	0.24673	FALSE	Bacteria	Latescibacteria	Latescibacteria	Latescibacterales	Latescibacteraceae	uncultured Latescibacteraceae	uncultured Latescibacteraceae	353	0.0390264
Otu148	1.66181	1.65942	0.00239273	0.160015	307.77	317.665	308.214	0.0443513	-0.187495	0.28436	FALSE	Bacteria	Gammaproteobacteria	Gammaproteobacteria	AT-s2-59	uncultured AT-s2-59	uncultured AT-s2-59	uncultured AT-s2-59	211	0.0233274
Otu149	1.65509	1.65615	-0.0010635	0.120919	307.751	317.665	307.553	-0.0197116	-0.0898604	0.0507038	FALSE	Bacteria	Nitrospirae	Thermodesulfovibrionia	uncultured Thermodesulfovibrionia	uncultured Thermodesulfovibrionia	uncultured Thermodesulfovibrionia	uncultured Thermodesulfovibrionia	5191	0.573898
Otu150	1.66066	1.65594	0.00471915	0.118349	307.75	317.665	308.627	0.0874677	-0.0159255	0.186888	FALSE	Bacteria	Chloroflexi	Anaerolineae	Anaerolineales	Anaerolineaceae	uncultured Anaerolineaceae	uncultured Anaerolineaceae	3681	0.406958
Otu1504	1.6558	1.64936	0.00644169	0.0395141	307.711	317.665	308.912	0.119382	-0.0650422	0.319769	FALSE	Bacteria	Chloroflexi	Anaerolineae	Ardenticatenales	uncultured Ardenticatenales	uncultured Ardenticatenales	uncultured Ardenticatenales	398	0.0440014
Otu15146	1.66169	1.65223	0.00945982	0.0738724	307.728	317.665	309.49	0.175323	-0.129736	0.478763	FALSE	Bacteria	Chloroflexi	Anaerolineae	Anaerolineales	Anaerolineaceae	uncultured Anaerolineaceae	uncultured Anaerolineaceae	1547	0.171031
Otu153	1.6603	1.65836	0.00194262	0.147303	307.764	317.665	308.125	0.0360074	-0.102789	0.174775	FALSE	Bacteria	Nitrospirae	Nitrospira	Nitrospirales	Nitrospiraceae	Nitrospira	uncultured Nitrospira	1162	0.128466
Otu1536	1.65418	1.64854	0.00564829	0.0296845	307.706	317.665	308.76	0.104677	0.0496081	0.159744	TRUE	Bacteria	uncultured Bacteria	uncultured Bacteria	uncultured Bacteria	uncultured Bacteria	uncultured Bacteria	uncultured Bacteria	140	0.0154779
Otu155	1.65487	1.65705	-0.0021797	0.131633	307.756	317.665	307.351	-0.0404008	-0.178206	0.0769652	FALSE	Archaea	Crenarchaeota	Bathyarchaeia	uncultured Bathyarchaeia	uncultured Bathyarchaeia	uncultured Bathyarchaeia	uncultured Bathyarchaeia	749	0.0828067
Otu156	1.66807	1.6587	0.00936916	0.15144	307.766	317.665	309.505	0.173663	0.0117456	0.339958	TRUE	Bacteria	Planctomycetes	vadinHA49	uncultured vadinHA49	uncultured vadinHA49	uncultured vadinHA49	uncultured vadinHA49	2328	0.257375
Otu15983	1.65164	1.64625	0.00538741	0.00232085	307.692	317.666	308.699	0.0998399	0.0295007	0.171895	TRUE	Archaea	Thaumarchaeota	Nitrososphaeria	Nitrosopumilales	Nitrosopumilaceae	uncultured Nitrosopumilaceae	uncultured Nitrosopumilaceae	523	0.057821
Otu160	1.6608	1.65196	0.00884393	0.0706822	307.726	317.665	309.373	0.163908	0.0108554	0.336835	TRUE	Bacteria	Alphaproteobacteria	Alphaproteobacteria	Rhizobiales	Hyphomicrobiaceae	uncultured Hyphomicrobiaceae	uncultured Hyphomicrobiaceae	258	0.0285235
Otu1612	1.66649	1.65643	0.0100626	0.124226	307.753	317.665	309.622	0.186508	0.0586536	0.319795	TRUE	Bacteria	Acidobacteria	Subgroup 9	uncultured Subgroup 9	uncultured Subgroup 9	uncultured Subgroup 9	uncultured Subgroup 9	244	0.0269758
Otu1613	1.66467	1.65718	0.00748211	0.133251	307.757	317.665	309.147	0.138681	0.0408993	0.240185	TRUE	Bacteria	Gammaproteobacteria	Gammaproteobacteria	Nitrosococcales	Nitrosococcaceae	AqS1	uncultured AqS1	414	0.0457703
Otu163	1.66858	1.65121	0.0173619	0.0617462	307.722	317.665	310.957	0.321773	0.0703291	0.573162	TRUE	Bacteria	Firmicutes	Clostridia	Clostridiales	Family XII	Acidaminobacter	uncultured Acidaminobacter	1699	0.187835
Otu165	1.668	1.66547	0.00252813	0.232467	307.806	317.665	308.274	0.0468674	0.00232037	0.0915134	TRUE	Bacteria	Deltaproteobacteria	Deltaproteobacteria	NB1-j	uncultured NB1-j	uncultured NB1-j	uncultured NB1-j	888	0.0981741
Otu166	1.65842	1.65826	0.000154317	0.146161	307.763	317.665	307.792	0.00286034	-0.219959	0.223285	FALSE	Bacteria	Acidobacteria	Aminicenantia	Aminicenantales	uncultured Aminicenantales	uncultured Aminicenantales	uncultured Aminicenantales	2074	0.229294
Otu16921	1.68446	1.65921	0.025248	0.157511	307.769	317.665	312.452	0.46799	0.329009	0.630953	TRUE	Bacteria	Deltaproteobacteria	Deltaproteobacteria	Desulfuromonadales	Desulfuromonadaceae	Desulfuromonas	uncultured Desulfuromonas	844	0.0933096
Otu171	1.66281	1.66213	0.000681287	0.19247	307.786	317.665	307.913	0.012629	-0.048566	0.0730629	FALSE	Bacteria	Nitrospirae	Nitrospira	Nitrospirales	Nitrospiraceae	Nitrospira	uncultured Nitrospira	187	0.020674
Otu172	1.66285	1.66612	-0.0032723	0.240305	307.81	317.665	307.206	-0.060664	-0.17811	0.0464608	FALSE	Bacteria	Nitrospirae	Nitrospira	Nitrospirales	Nitrospiraceae	Nitrospira	uncultured Nitrospira	325	0.0359308
Otu173	1.65572	1.65467	0.00105344	0.103139	307.742	317.665	307.938	0.0195247	-0.186942	0.225927	FALSE	Bacteria	Spirochaetes	Spirochaetia	Spirochaetales	Spirochaetaceae	uncultured Spirochaetaceae	uncultured Spirochaetaceae	1278	0.141291
Otu174	1.65637	1.65528	0.00108652	0.110467	307.746	317.665	307.948	0.0201379	-0.122239	0.139255	FALSE	Bacteria	Deltaproteobacteria	Deltaproteobacteria	Desulfarculales	Desulfarculaceae	Desulfatiglans	uncultured Desulfatiglans	588	0.0650071
Otu1748	1.65637	1.65526	0.00111236	0.110184	307.746	317.665	307.952	0.0206169	-0.0307942	0.0737878	FALSE	Bacteria	Planctomycetes	Phycisphaerae	MSBL9	SG8-4	uncultured SG8-4	uncultured SG8-4	203	0.0224429
Otu177	1.6674	1.65667	0.0107293	0.12707	307.754	317.665	309.747	0.198866	-0.0783436	0.455173	FALSE	Bacteria	Actinobacteria	Acidimicrobiia	Actinomarinales	uncultured Actinomarinales	uncultured Actinomarinales	uncultured Actinomarinales	765	0.0845756
Otu1783	1.67317	1.65109	0.0220851	0.0602211	307.721	317.665	311.837	0.409307	0.326904	0.496983	TRUE	Bacteria	Firmicutes	Clostridia	Clostridiales	Family XIII	uncultured Family XIII	uncultured Family XIII	377	0.0416797
Otu179	1.67447	1.6616	0.0128633	0.186155	307.783	317.665	310.166	0.238443	0.0470675	0.429759	TRUE	Bacteria	Deltaproteobacteria	Deltaproteobacteria	Desulfovibrionales	Desulfovibrionaceae	Desulfovibrio	uncultured Desulfovibrio	378	0.0417903
Otu180	1.6836	1.66223	0.0213648	0.193701	307.787	317.665	311.743	0.396038	0.170756	0.617109	TRUE	Bacteria	Deltaproteobacteria	Deltaproteobacteria	Desulfuromonadales	Geobacteraceae	Geoalkalibacter	uncultured Geoalkalibacter	353	0.0390264
Otu18296	1.66906	1.66989	-0.000837529	0.285444	307.833	317.665	307.678	-0.0155282	-0.0833314	0.0545565	FALSE	Bacteria	Planctomycetes	Phycisphaerae	Phycisphaerales	Phycisphaeraceae	Urania-1B-19 marine sediment group	uncultured Urania-1B-19 marine sediment group	418	0.0462126
Otu185	1.66113	1.65836	0.00276539	0.147339	307.764	317.665	308.277	0.0512577	-0.100877	0.188057	FALSE	Bacteria	Chloroflexi	Anaerolineae	Anaerolineales	Anaerolineaceae	uncultured Anaerolineaceae	uncultured Anaerolineaceae	3196	0.353338
Otu186	1.66319	1.66064	0.00254633	0.174651	307.778	317.665	308.25	0.0471995	-0.0742049	0.162856	FALSE	Unassigned	uncultured Unassigned	uncultured Unassigned	uncultured Unassigned	uncultured Unassigned	uncultured Unassigned	uncultured Unassigned	1988	0.219786
Otu1877	1.65818	1.64705	0.0111347	0.0118315	307.697	317.666	309.777	0.206351	0.0962773	0.329141	TRUE	Unassigned	uncultured Unassigned	uncultured Unassigned	uncultured Unassigned	uncultured Unassigned	uncultured Unassigned	uncultured Unassigned	358	0.0395792
Otu189	1.66757	1.66442	0.00314917	0.219863	307.8	317.665	308.382	0.058379	-0.0291162	0.141955	FALSE	Bacteria	Planctomycetes	Phycisphaerae	Phycisphaerales	Phycisphaeraceae	Urania-1B-19 marine sediment group	uncultured Urania-1B-19 marine sediment group	787	0.0870079
Otu19	1.6928	1.68115	0.0116559	0.420203	307.899	317.664	310.034	0.216185	0.0543958	0.400559	TRUE	Bacteria	Alphaproteobacteria	Alphaproteobacteria	Rhodobacterales	Rhodobacteraceae	uncultured Rhodobacteraceae	uncultured Rhodobacteraceae	29184	3.22648
Otu1902	1.65769	1.65193	0.00576656	0.0702717	307.726	317.665	308.8	0.106874	-0.211483	0.425103	FALSE	Unassigned	uncultured Unassigned	uncultured Unassigned	uncultured Unassigned	uncultured Unassigned	uncultured Unassigned	uncultured Unassigned	220	0.0243224
Otu191	1.66207	1.65549	0.00658251	0.112922	307.747	317.665	308.971	0.122003	-0.0277662	0.276247	FALSE	Bacteria	Alphaproteobacteria	Alphaproteobacteria	Rhizobiales	Methyloligellaceae	uncultured Methyloligellaceae	uncultured Methyloligellaceae	418	0.0462126
Otu192	1.66444	1.66419	0.000247413	0.217162	307.799	317.665	307.844	0.00458649	-0.154669	0.163787	FALSE	Bacteria	Armatimonadetes	DG-56	uncultured DG-56	uncultured DG-56	uncultured DG-56	uncultured DG-56	3837	0.424205
Otu193	1.66072	1.65952	0.00120133	0.161171	307.771	317.665	307.994	0.0222677	-0.0844357	0.126399	FALSE	Bacteria	Chloroflexi	Anaerolineae	Anaerolineales	Anaerolineaceae	uncultured Anaerolineaceae	uncultured Anaerolineaceae	3751	0.414697
Otu196	1.6523	1.64514	0.00715232	-0.0109218	307.686	317.666	309.023	0.132546	0.0410545	0.224032	TRUE	Bacteria	Firmicutes	Clostridia	Clostridiales	Family XII	Fusibacter	uncultured Fusibacter	658	0.0727461
Otu198	1.68358	1.65554	0.0280343	0.113596	307.747	317.665	312.959	0.519601	0.413345	0.645408	TRUE	Bacteria	Deltaproteobacteria	Deltaproteobacteria	Desulfuromonadales	Geobacteraceae	Geothermobacter	uncultured Geothermobacter	1012	0.111883
Otu199	1.6536	1.6485	0.00509698	0.029237	307.706	317.665	308.657	0.09446	0.0372614	0.153249	TRUE	Archaea	Thaumarchaeota	Nitrososphaeria	Nitrosopumilales	Nitrosopumilaceae	uncultured Nitrosopumilaceae	uncultured Nitrosopumilaceae	1612	0.178217
Otu1992	1.65838	1.65581	0.00256653	0.116794	307.749	317.665	308.226	0.0475696	-0.177117	0.290764	FALSE	Bacteria	Planctomycetes	Phycisphaerae	Phycisphaerales	AKAU3564 sediment group	uncultured AKAU3564 sediment group	uncultured AKAU3564 sediment group	207	0.0228852
Otu2	1.67613	1.65173	0.0243981	0.0679105	307.725	317.665	312.27	0.452178	0.344239	0.562966	TRUE	Bacteria	Firmicutes	Clostridia	Clostridiales	Clostridiaceae 4	Paramaledivibacter	uncultured Paramaledivibacter	175987	19.4565
Otu200	1.66889	1.67116	-0.00227788	0.300655	307.84	317.665	307.421	-0.0422347	-0.225314	0.13208	FALSE	Bacteria	Gemmatimonadetes	AKAU4049	uncultured AKAU4049	uncultured AKAU4049	uncultured AKAU4049	uncultured AKAU4049	721	0.0797111
Otu2042	1.6651	1.658	0.00710472	0.143007	307.762	317.665	309.081	0.131688	0.062107	0.203481	TRUE	Bacteria	Planctomycetes	Planctomycetacia	Pirellulales	Pirellulaceae	Pir4 lineage	uncultured Pir4 lineage	403	0.0445542
Otu205	1.66563	1.66193	0.00370055	0.19003	307.785	317.665	308.471	0.0685964	-0.0125079	0.13998	FALSE	Bacteria	Nitrospirae	Nitrospira	Nitrospirales	Nitrospiraceae	Nitrospira	uncultured Nitrospira	847	0.0936412
Otu209	1.65239	1.64975	0.00263776	0.044282	307.713	317.665	308.205	0.0488852	-0.0620562	0.151724	FALSE	Archaea	Thaumarchaeota	Nitrososphaeria	Nitrosopumilales	Nitrosopumilaceae	uncultured Nitrosopumilaceae	uncultured Nitrosopumilaceae	1310	0.144829
Otu21	1.66577	1.66185	0.00392276	0.189143	307.785	317.665	308.511	0.0727155	-0.0364263	0.18265	FALSE	Bacteria	Gammaproteobacteria	Gammaproteobacteria	Alteromonadales	Colwelliaceae	Colwellia	uncultured Colwellia	28083	3.10475
Otu2100	1.65382	1.66406	-0.0102394	0.215531	307.798	317.665	305.904	-0.189815	-0.517793	0.135579	FALSE	Bacteria	Nitrospirae	Thermodesulfovibrionia	uncultured Thermodesulfovibrionia	uncultured Thermodesulfovibrionia	uncultured Thermodesulfovibrionia	uncultured Thermodesulfovibrionia	423	0.0467653
Otu218	1.66352	1.65241	0.0111086	0.0760778	307.729	317.665	309.797	0.205881	0.00687505	0.415318	TRUE	Bacteria	Gammaproteobacteria	Gammaproteobacteria	MBMPE27	uncultured MBMPE27	uncultured MBMPE27	uncultured MBMPE27	293	0.032393
Otu2189	1.66791	1.65004	0.0178662	0.0477394	307.715	317.665	311.047	0.331113	0.166991	0.497476	TRUE	Bacteria	uncultured Bacteria	uncultured Bacteria	uncultured Bacteria	uncultured Bacteria	uncultured Bacteria	uncultured Bacteria	11104	1.22762
Otu2198	1.66308	1.6534	0.00968107	0.0879375	307.735	317.665	309.536	0.179427	-0.0750688	0.440463	FALSE	Bacteria	Chloroflexi	Anaerolineae	Anaerolineales	Anaerolineaceae	uncultured Anaerolineaceae	uncultured Anaerolineaceae	4684	0.517846
Otu221	1.66545	1.6541	0.0113466	0.0963074	307.739	317.665	309.85	0.210298	0.0900654	0.321933	TRUE	Bacteria	Acidobacteria	Thermoanaerobaculia	Thermoanaerobaculales	Thermoanaerobaculaceae	Subgroup 10	uncultured Subgroup 10	348	0.0384736
Otu2218	1.66868	1.65998	0.00870134	0.166754	307.774	317.665	309.387	0.161289	-0.00382288	0.274648	FALSE	Bacteria	Planctomycetes	OM190	uncultured OM190	uncultured OM190	uncultured OM190	uncultured OM190	387	0.0427853
Otu22201	1.66007	1.65809	0.00197604	0.144111	307.762	317.665	308.129	0.0366265	-0.0668668	0.142516	FALSE	Bacteria	Latescibacteria	Latescibacteria	Latescibacterales	Latescibacteraceae	uncultured Latescibacteraceae	uncultured Latescibacteraceae	186	0.0205635
Otu223	1.65904	1.65086	0.00818072	0.0575255	307.72	317.665	309.244	0.151614	0.0399557	0.272809	TRUE	Bacteria	Alphaproteobacteria	Alphaproteobacteria	Rhodovibrionales	Kiloniellaceae	uncultured Kiloniellaceae	uncultured Kiloniellaceae	223	0.0246541
Otu224	1.65485	1.65587	-0.00102157	0.11755	307.749	317.665	307.559	-0.0189343	-0.129434	0.0974234	FALSE	Bacteria	Bacteroidetes	Bacteroidia	Bacteroidales	Prolixibacteraceae	Draconibacterium	uncultured Draconibacterium	409	0.0452176
Otu226	1.66677	1.65681	0.00996154	0.128721	307.755	317.665	309.605	0.184636	0.0225638	0.340196	TRUE	Bacteria	Acidobacteria	Thermoanaerobaculia	Thermoanaerobaculales	Thermoanaerobaculaceae	Subgroup 23	uncultured Subgroup 23	1074	0.118738
Otu2267	1.65407	1.64404	0.0100327	-0.0241809	307.679	317.666	309.557	0.185924	0.0244157	0.347418	TRUE	Bacteria	Nitrospirae	Thermodesulfovibrionia	uncultured Thermodesulfovibrionia	uncultured Thermodesulfovibrionia	uncultured Thermodesulfovibrionia	uncultured Thermodesulfovibrionia	387	0.0427853
Otu227	1.66516	1.657	0.0081641	0.131011	307.756	317.665	309.272	0.151321	-0.033058	0.334667	FALSE	Bacteria	Planctomycetes	Planctomycetacia	Planctomycetales	Gimesiaceae	uncultured Gimesiaceae	uncultured Gimesiaceae	2498	0.27617
Otu228	1.66355	1.65028	0.0132672	0.0505916	307.716	317.665	310.19	0.24588	0.127968	0.363976	TRUE	Bacteria	Deltaproteobacteria	Deltaproteobacteria	Desulfobacterales	Desulfobacteraceae	uncultured Desulfobacteraceae	uncultured Desulfobacteraceae	677	0.0748467
Otu232	1.68778	1.6601	0.0276868	0.168123	307.774	317.665	312.907	0.513206	0.325193	0.701492	TRUE	Bacteria	Deltaproteobacteria	Deltaproteobacteria	Desulfuromonadales	uncultured Desulfuromonadales	uncultured Desulfuromonadales	uncultured Desulfuromonadales	1547	0.171031
Otu234	1.66866	1.65481	0.0138452	0.104857	307.743	317.665	310.318	0.256611	-0.0221112	0.548395	FALSE	Bacteria	Acidobacteria	Subgroup 17	uncultured Subgroup 17	uncultured Subgroup 17	uncultured Subgroup 17	uncultured Subgroup 17	1244	0.137532
Otu236	1.65473	1.65487	-0.000136775	0.105535	307.743	317.665	307.718	-0.00253503	-0.0967322	0.0916481	FALSE	Bacteria	Bacteroidetes	Bacteroidia	Bacteroidales	Bacteroidetes BD2-2	uncultured Bacteroidetes BD2-2	uncultured Bacteroidetes BD2-2	612	0.0676605
Otu24	1.65998	1.65811	0.00186932	0.144296	307.763	317.665	308.11	0.0346486	-0.0461661	0.12213	FALSE	Bacteria	Deltaproteobacteria	Deltaproteobacteria	Syntrophobacterales	Syntrophobacteraceae	uncultured Syntrophobacteraceae	uncultured Syntrophobacteraceae	3982	0.440235
Otu244	1.66032	1.6601	0.000221931	0.168202	307.774	317.665	307.816	0.00411373	-0.0763093	0.0841223	FALSE	Bacteria	Chloroflexi	Anaerolineae	Anaerolineales	Anaerolineaceae	uncultured Anaerolineaceae	uncultured Anaerolineaceae	5767	0.637579
Otu245	1.65445	1.64996	0.00449272	0.0466887	307.714	317.665	308.552	0.0832631	-0.00190278	0.168421	FALSE	Bacteria	Bacteroidetes	Bacteroidia	Bacteroidales	Prolixibacteraceae	Draconibacterium	uncultured Draconibacterium	1276	0.14107
Otu246	1.66325	1.65433	0.00892415	0.0990333	307.74	317.665	309.4	0.165401	-0.0453121	0.384609	FALSE	Bacteria	Latescibacteria	uncultured Latescibacteria	uncultured Latescibacteria	uncultured Latescibacteria	uncultured Latescibacteria	uncultured Latescibacteria	613	0.0677711
Otu250	1.66361	1.65429	0.00932114	0.0985506	307.74	317.665	309.474	0.172759	0.0567346	0.30648	TRUE	Bacteria	Chloroflexi	Anaerolineae	SBR1031	uncultured SBR1031	uncultured SBR1031	uncultured SBR1031	560	0.0619116
Otu253	1.65389	1.65023	0.00365795	0.0499946	307.716	317.665	308.398	0.0677926	0.00720067	0.128381	TRUE	Bacteria	Deltaproteobacteria	Deltaproteobacteria	Desulfobacterales	Desulfobulbaceae	uncultured Desulfobulbaceae	uncultured Desulfobulbaceae	371	0.0410164
Otu255	1.6641	1.65844	0.0056542	0.148322	307.765	317.665	308.814	0.104803	-0.167575	0.399021	FALSE	Bacteria	Nitrospirae	Nitrospira	Nitrospirales	Nitrospiraceae	Nitrospira	uncultured Nitrospira	342	0.0378103
Otu258	1.65551	1.65559	-8.8007e-05	0.114216	307.748	317.665	307.731	-0.00163117	-0.209783	0.190612	FALSE	Bacteria	Planctomycetes	Phycisphaerae	MSBL9	SG8-4	uncultured SG8-4	uncultured SG8-4	2005	0.221666
Otu26	1.66296	1.65761	0.00535668	0.138305	307.76	317.665	308.754	0.0992871	-0.0500886	0.24711	FALSE	Bacteria	Chloroflexi	Anaerolineae	Anaerolineales	Anaerolineaceae	uncultured Anaerolineaceae	uncultured Anaerolineaceae	36755	4.0635
Otu260	1.65238	1.64926	0.00312562	0.0383206	307.71	317.665	308.293	0.0579262	-0.0763474	0.172065	FALSE	Archaea	Thaumarchaeota	Nitrososphaeria	Nitrosopumilales	Nitrosopumilaceae	uncultured Nitrosopumilaceae	uncultured Nitrosopumilaceae	876	0.0968474
Otu261	1.65698	1.65843	-0.00144984	0.148217	307.765	317.665	307.495	-0.0268735	-0.189821	0.109662	FALSE	Bacteria	Chloroflexi	Anaerolineae	Anaerolineales	Anaerolineaceae	uncultured Anaerolineaceae	uncultured Anaerolineaceae	1189	0.131452
Otu262	1.65537	1.65445	0.000919382	0.10053	307.741	317.665	307.912	0.01704	-0.0144964	0.0483755	FALSE	Bacteria	Planctomycetes	Phycisphaerae	MSBL9	SG8-4	uncultured SG8-4	uncultured SG8-4	1348	0.14903
Otu2652	1.65331	1.65522	-0.00190427	0.109705	307.745	317.665	307.391	-0.0352945	-0.0907654	0.022419	FALSE	Bacteria	Bacteroidetes	Bacteroidia	Bacteroidales	Bacteroidetes BD2-2	uncultured Bacteroidetes BD2-2	uncultured Bacteroidetes BD2-2	526	0.0581526
Otu2655	1.65098	1.64936	0.00162583	0.0395141	307.711	317.665	308.014	0.030131	-0.0374361	0.0976982	FALSE	Archaea	Crenarchaeota	Bathyarchaeia	uncultured Bathyarchaeia	uncultured Bathyarchaeia	uncultured Bathyarchaeia	uncultured Bathyarchaeia	144	0.0159201
Otu266	1.6548	1.65775	-0.0029485	0.139981	307.76	317.665	307.213	-0.0546511	-0.181366	0.0512081	FALSE	Bacteria	Deltaproteobacteria	Deltaproteobacteria	Desulfobacterales	Desulfobacteraceae	SEEP-SRB1	uncultured SEEP-SRB1	1671	0.18474
Otu267	1.66594	1.65249	0.0134443	0.0770884	307.729	317.665	310.233	0.249171	0.121917	0.367658	TRUE	Bacteria	Acidobacteria	Thermoanaerobaculia	Thermoanaerobaculales	Thermoanaerobaculaceae	Subgroup 10	uncultured Subgroup 10	396	0.0437803
Otu269	1.66658	1.6596	0.00697977	0.162132	307.771	317.665	309.066	0.129376	-0.077037	0.338974	FALSE	Bacteria	Alphaproteobacteria	Alphaproteobacteria	Rhodovibrionales	Kiloniellaceae	uncultured Kiloniellaceae	uncultured Kiloniellaceae	443	0.0489765
Otu27	1.65655	1.65554	0.00100793	0.113565	307.747	317.665	307.935	0.0186815	-0.0644166	0.101769	FALSE	Bacteria	Gammaproteobacteria	Gammaproteobacteria	Oceanospirillales	Nitrincolaceae	Amphritea	uncultured Amphritea	18027	1.993
Otu271	1.65952	1.66109	-0.00157053	0.180004	307.78	317.665	307.489	-0.029112	-0.17755	0.109074	FALSE	Bacteria	Chloroflexi	Anaerolineae	Anaerolineales	Anaerolineaceae	uncultured Anaerolineaceae	uncultured Anaerolineaceae	1998	0.220892
Otu272	1.65212	1.65413	-0.00201584	0.0967265	307.739	317.665	307.364	-0.0373617	-0.140181	0.0654389	FALSE	Archaea	Thaumarchaeota	Nitrososphaeria	Nitrosopumilales	Nitrosopumilaceae	uncultured Nitrosopumilaceae	uncultured Nitrosopumilaceae	4749	0.525032
Otu274	1.6576	1.65447	0.00312849	0.100756	307.741	317.665	308.323	0.0579838	-0.0330641	0.156889	FALSE	Archaea	Crenarchaeota	Bathyarchaeia	uncultured Bathyarchaeia	uncultured Bathyarchaeia	uncultured Bathyarchaeia	uncultured Bathyarchaeia	890	0.0983952
Otu275	1.66704	1.66679	0.000254432	0.248231	307.814	317.665	307.861	0.00471692	-0.129817	0.150781	FALSE	Bacteria	Gemmatimonadetes	PAUC43f marine benthic group	uncultured PAUC43f marine benthic group	uncultured PAUC43f marine benthic group	uncultured PAUC43f marine benthic group	uncultured PAUC43f marine benthic group	252	0.0278602
Otu277	1.66804	1.6635	0.00453598	0.208892	307.795	317.665	308.634	0.0840857	-0.0233781	0.186907	FALSE	Bacteria	Planctomycetes	Phycisphaerae	Phycisphaerales	Phycisphaeraceae	Urania-1B-19 marine sediment group	uncultured Urania-1B-19 marine sediment group	1221	0.134989
Otu2771	1.65286	1.65443	-0.00156536	0.100232	307.741	317.665	307.45	-0.0290127	-0.0837491	0.0283328	FALSE	Bacteria	Planctomycetes	Phycisphaerae	MSBL9	SG8-4	uncultured SG8-4	uncultured SG8-4	312	0.0344936
Otu2772	1.65746	1.661	-0.00353699	0.178894	307.78	317.665	307.124	-0.0655632	-0.220864	0.0896839	FALSE	Bacteria	Planctomycetes	Phycisphaerae	MSBL9	SG8-4	uncultured SG8-4	uncultured SG8-4	731	0.0808167
Otu278	1.65792	1.65947	-0.00155398	0.16064	307.771	317.665	307.482	-0.0288044	-0.116482	0.0688027	FALSE	Bacteria	Bacteroidetes	Rhodothermia	Rhodothermales	Rhodothermaceae	uncultured Rhodothermaceae	uncultured Rhodothermaceae	1116	0.123381
Otu279	1.66185	1.66235	-0.000500769	0.195099	307.788	317.665	307.695	-0.00928275	-0.165447	0.138337	FALSE	Bacteria	Latescibacteria	Latescibacteria	Latescibacterales	Latescibacteraceae	uncultured Latescibacteraceae	uncultured Latescibacteraceae	2286	0.252732
Otu280	1.66371	1.66211	0.00160515	0.192215	307.786	317.665	308.084	0.0297545	-0.0711977	0.127991	FALSE	Bacteria	Deltaproteobacteria	Deltaproteobacteria	Myxococcales	MidBa8	uncultured MidBa8	uncultured MidBa8	704	0.0778317
Otu281	1.66025	1.66054	-0.000292477	0.17346	307.777	317.665	307.723	-0.00542143	-0.0477475	0.0344803	FALSE	Bacteria	Nitrospirae	Nitrospira	Nitrospirales	Nitrospiraceae	Nitrospira	uncultured Nitrospira	467	0.0516298
Otu288	1.6663	1.66448	0.00182013	0.220601	307.8	317.665	308.137	0.0337414	-0.0650095	0.132472	FALSE	Bacteria	Rokubacteria	NC10	Methylomirabilales	Methylomirabilaceae	wb1-A12	uncultured wb1-A12	2181	0.241123
Otu29	1.68108	1.65707	0.02401	0.131852	307.756	317.665	312.216	0.445025	0.324974	0.570977	TRUE	Bacteria	Deltaproteobacteria	Deltaproteobacteria	Desulfuromonadales	Desulfuromonadaceae	Pelobacter	uncultured Pelobacter	4787	0.529233
Otu291	1.66736	1.66318	0.00418495	0.204993	307.793	317.665	308.567	0.0775779	-0.0672342	0.222346	FALSE	Bacteria	Chloroflexi	Anaerolineae	SBR1031	uncultured SBR1031	uncultured SBR1031	uncultured SBR1031	832	0.0919829
Otu293	1.65936	1.6517	0.00766539	0.0675299	307.724	317.665	309.153	0.142065	-0.0498389	0.36324	FALSE	Bacteria	Chloroflexi	Anaerolineae	Anaerolineales	Anaerolineaceae	uncultured Anaerolineaceae	uncultured Anaerolineaceae	1592	0.176006
Otu3	1.67632	1.65818	0.0181412	0.145155	307.763	317.665	311.13	0.336255	0.12927	0.543211	TRUE	Bacteria	Gammaproteobacteria	Gammaproteobacteria	Oceanospirillales	Nitrincolaceae	Neptuniibacter	uncultured Neptuniibacter	2787	0.308121
Otu300	1.65703	1.65308	0.00395451	0.0840769	307.733	317.665	308.469	0.0732919	-0.0824803	0.22903	FALSE	Archaea	Crenarchaeota	Bathyarchaeia	uncultured Bathyarchaeia	uncultured Bathyarchaeia	uncultured Bathyarchaeia	uncultured Bathyarchaeia	506	0.0559415
Otu3018	1.68741	1.68156	0.00585247	0.425096	307.902	317.664	308.973	0.108549	-0.0047604	0.22182	FALSE	Bacteria	Gammaproteobacteria	Gammaproteobacteria	Oceanospirillales	Nitrincolaceae	uncultured Nitrincolaceae	uncultured Nitrincolaceae	6343	0.701259
Otu303	1.65669	1.65473	0.00196269	0.103813	307.742	317.665	308.108	0.0363769	-0.260937	0.318837	FALSE	Bacteria	Chloroflexi	Anaerolineae	Anaerolineales	Anaerolineaceae	uncultured Anaerolineaceae	uncultured Anaerolineaceae	1094	0.120949
Otu308	1.65668	1.65552	0.00116499	0.113302	307.747	317.665	307.964	0.0215925	-0.0879891	0.142462	FALSE	Bacteria	Deltaproteobacteria	Deltaproteobacteria	Sva0485	uncultured Sva0485	uncultured Sva0485	uncultured Sva0485	1071	0.118406
Otu309	1.66785	1.65938	0.00846961	0.159506	307.77	317.665	309.341	0.156991	0.0594947	0.244768	TRUE	Bacteria	Nitrospinae	P9X2b3D02	uncultured P9X2b3D02	uncultured P9X2b3D02	uncultured P9X2b3D02	uncultured P9X2b3D02	469	0.0518509
Otu310	1.6655	1.64796	0.017545	0.0227389	307.702	317.666	310.978	0.325152	0.19548	0.454814	TRUE	Bacteria	Gemmatimonadetes	BD2-11 terrestrial group	uncultured BD2-11 terrestrial group	uncultured BD2-11 terrestrial group	uncultured BD2-11 terrestrial group	uncultured BD2-11 terrestrial group	162	0.0179101
Otu311	1.65489	1.64095	0.0139474	-0.0611992	307.661	317.666	310.276	0.258463	0.200433	0.32147	TRUE	Bacteria	Deltaproteobacteria	Deltaproteobacteria	Desulfarculales	Desulfarculaceae	Desulfatiglans	uncultured Desulfatiglans	436	0.0482026
Otu316	1.65726	1.65251	0.0047513	0.0772542	307.729	317.665	308.614	0.0880585	-0.010912	0.191044	FALSE	Bacteria	Firmicutes	Clostridia	Clostridiales	Family XII	Fusibacter	uncultured Fusibacter	1081	0.119511
Otu317	1.67331	1.64841	0.0249005	0.0282068	307.705	317.665	312.353	0.461468	0.388997	0.536002	TRUE	Bacteria	Firmicutes	Clostridia	Clostridiales	uncultured Clostridiales	uncultured Clostridiales	uncultured Clostridiales	1646	0.181976
Otu318	1.65348	1.6565	-0.00302803	0.125108	307.753	317.665	307.19	-0.0561239	-0.120559	0.00435562	FALSE	Bacteria	Bacteroidetes	Bacteroidia	Bacteroidales	Bacteroidetes BD2-2	uncultured Bacteroidetes BD2-2	uncultured Bacteroidetes BD2-2	492	0.0543937
Otu32	1.66416	1.66293	0.00123054	0.202001	307.791	317.665	308.019	0.0228107	-0.0730972	0.11187	FALSE	Bacteria	Rokubacteria	NC10	Methylomirabilales	Methylomirabilaceae	wb1-A12	uncultured wb1-A12	2455	0.271416
Otu321	1.65583	1.65518	0.000647622	0.109278	307.745	317.665	307.866	0.0120033	-0.119081	0.132041	FALSE	Bacteria	Calditrichaeota	Calditrichia	Calditrichales	Calditrichaceae	Calorithrix	uncultured Calorithrix	944	0.104365
Otu323	1.65637	1.65446	0.00191851	0.100582	307.741	317.665	308.098	0.0355579	-0.144189	0.215249	FALSE	Bacteria	Deltaproteobacteria	Deltaproteobacteria	Desulfarculales	Desulfarculaceae	uncultured Desulfarculaceae	uncultured Desulfarculaceae	2224	0.245877
Otu325	1.66201	1.64754	0.0144688	0.0177493	307.7	317.666	310.402	0.268141	0.150269	0.384048	TRUE	Bacteria	Gammaproteobacteria	Gammaproteobacteria	Alteromonadales	Shewanellaceae	Shewanella	uncultured Shewanella	1026	0.113431
Otu326	1.66493	1.6585	0.00642967	0.148978	307.765	317.665	308.958	0.119177	-0.0902034	0.338382	FALSE	Bacteria	Alphaproteobacteria	Alphaproteobacteria	uncultured Alphaproteobacteria	uncultured Alphaproteobacteria	uncultured Alphaproteobacteria	uncultured Alphaproteobacteria	262	0.0289658
Otu328	1.65528	1.65532	-4.23947e-05	0.110961	307.746	317.665	307.738	-0.000785761	-0.0930964	0.0930229	FALSE	Bacteria	Nitrospirae	Thermodesulfovibrionia	uncultured Thermodesulfovibrionia	uncultured Thermodesulfovibrionia	uncultured Thermodesulfovibrionia	uncultured Thermodesulfovibrionia	4128	0.456377
Otu330	1.66473	1.66241	0.0023197	0.195823	307.788	317.665	308.218	0.0430003	-0.0277621	0.119521	FALSE	Bacteria	Gammaproteobacteria	Gammaproteobacteria	Nitrosococcales	Nitrosococcaceae	FS142-36B-02	uncultured FS142-36B-02	474	0.0524037
Otu339	1.66192	1.65408	0.00783769	0.0960633	307.739	317.665	309.197	0.145264	-0.0281945	0.327377	FALSE	Bacteria	Chloroflexi	Anaerolineae	ADurb.Bin180	uncultured ADurb.Bin180	uncultured ADurb.Bin180	uncultured ADurb.Bin180	1296	0.143281
Otu342	1.65018	1.64904	0.00114215	0.0357312	307.709	317.665	307.922	0.021167	-0.093354	0.131242	FALSE	Archaea	Thaumarchaeota	Nitrososphaeria	Nitrosopumilales	Nitrosopumilaceae	uncultured Nitrosopumilaceae	uncultured Nitrosopumilaceae	1171	0.129462
Otu347	1.6674	1.65249	0.0149068	0.077032	307.729	317.665	310.505	0.276277	0.217859	0.339661	TRUE	Bacteria	Gammaproteobacteria	Gammaproteobacteria	Alteromonadales	Colwelliaceae	Thalassotalea	uncultured Thalassotalea	765	0.0845756
Otu349	1.65497	1.65625	-0.00127822	0.122091	307.752	317.665	307.514	-0.0236914	-0.0418201	-0.00536673	FALSE	Archaea	Thaumarchaeota	Marine Benthic Group A	uncultured Marine Benthic Group A	uncultured Marine Benthic Group A	uncultured Marine Benthic Group A	uncultured Marine Benthic Group A	805	0.0889979
Otu35	1.67249	1.65665	0.0158359	0.126901	307.754	317.665	310.696	0.293515	0.202051	0.377825	TRUE	Bacteria	Deltaproteobacteria	Deltaproteobacteria	Desulfobacterales	Desulfobulbaceae	uncultured Desulfobulbaceae	uncultured Desulfobulbaceae	2708	0.299387
Otu351	1.66816	1.65898	0.00918418	0.154699	307.768	317.665	309.472	0.170235	0.00219207	0.344043	TRUE	Bacteria	Alphaproteobacteria	Alphaproteobacteria	Rhodovibrionales	Kiloniellaceae	uncultured Kiloniellaceae	uncultured Kiloniellaceae	459	0.0507454
Otu357	1.65909	1.65509	0.0039988	0.10823	307.745	317.665	308.488	0.0741152	-0.0739319	0.227106	FALSE	Bacteria	Chloroflexi	Dehalococcoidia	MSBL5	uncultured MSBL5	uncultured MSBL5	uncultured MSBL5	208	0.0229957
Otu358	1.66288	1.66246	0.000418671	0.196458	307.788	317.665	307.866	0.00776092	-0.0610654	0.0798805	FALSE	Bacteria	Gemmatimonadetes	Gemmatimonadetes	Gemmatimonadales	Gemmatimonadaceae	uncultured Gemmatimonadaceae	uncultured Gemmatimonadaceae	230	0.025428
Otu359	1.66664	1.6608	0.00584257	0.176544	307.779	317.665	308.861	0.1083	-0.0242491	0.23842	FALSE	Bacteria	Acidobacteria	Subgroup 26	uncultured Subgroup 26	uncultured Subgroup 26	uncultured Subgroup 26	uncultured Subgroup 26	555	0.0613588
Otu36	1.66534	1.65051	0.0148329	0.0533406	307.717	317.665	310.483	0.274898	0.117565	0.453175	TRUE	Bacteria	Gammaproteobacteria	Gammaproteobacteria	Pseudomonadales	Pseudomonadaceae	Pseudomonas	uncultured Pseudomonas	3882	0.42918
Otu362	1.6553	1.66165	-0.00634985	0.186687	307.784	317.665	306.607	-0.117705	-0.2391	0.00322219	FALSE	Bacteria	uncultured Bacteria	uncultured Bacteria	uncultured Bacteria	uncultured Bacteria	uncultured Bacteria	uncultured Bacteria	662	0.0731883
Otu365	1.66041	1.65811	0.00229924	0.1443	307.763	317.665	308.189	0.0426173	-0.0572752	0.142507	FALSE	Bacteria	Chloroflexi	Anaerolineae	Anaerolineales	Anaerolineaceae	uncultured Anaerolineaceae	uncultured Anaerolineaceae	644	0.0711983
Otu369	1.66865	1.65985	0.00879754	0.165198	307.773	317.665	309.404	0.163071	-0.00981965	0.335915	FALSE	Bacteria	Deltaproteobacteria	Deltaproteobacteria	NB1-j	uncultured NB1-j	uncultured NB1-j	uncultured NB1-j	308	0.0340514
Otu3743	1.65362	1.64647	0.00715875	0.00489728	307.693	317.666	309.031	0.132667	-0.0269397	0.292256	FALSE	Bacteria	Planctomycetes	Phycisphaerae	MSBL9	SG8-4	uncultured SG8-4	uncultured SG8-4	208	0.0229957
Otu379	1.65972	1.66335	-0.00363269	0.207112	307.794	317.665	307.122	-0.0673407	-0.239857	0.0977829	FALSE	Bacteria	Verrucomicrobia	Verrucomicrobiae	Opitutales	Puniceicoccaceae	Pelagicoccus	uncultured Pelagicoccus	473	0.0522932
Otu3794	1.67583	1.65819	0.0176476	0.145263	307.763	317.665	311.038	0.327106	-0.0120483	0.6662	FALSE	Bacteria	Gammaproteobacteria	Gammaproteobacteria	Oceanospirillales	Alcanivoracaceae	Alcanivorax	uncultured Alcanivorax	712	0.0787161
Otu3797	1.66337	1.65492	0.00844122	0.106184	307.744	317.665	309.313	0.156452	-0.0890906	0.401913	FALSE	Bacteria	uncultured Bacteria	uncultured Bacteria	uncultured Bacteria	uncultured Bacteria	uncultured Bacteria	uncultured Bacteria	31666	3.50088
Otu381	1.66701	1.6602	0.00681608	0.169339	307.775	317.665	309.039	0.126344	-0.00936259	0.262405	FALSE	Bacteria	Latescibacteria	uncultured Latescibacteria	uncultured Latescibacteria	uncultured Latescibacteria	uncultured Latescibacteria	uncultured Latescibacteria	689	0.0761733
Otu386	1.65642	1.65411	0.00231376	0.0964022	307.739	317.665	308.169	0.0428833	-0.0746072	0.160355	FALSE	Bacteria	Acidobacteria	Aminicenantia	Aminicenantales	uncultured Aminicenantales	uncultured Aminicenantales	uncultured Aminicenantales	1787	0.197564
Otu387	1.6646	1.66144	0.00315297	0.184245	307.782	317.665	308.366	0.0584455	-0.0190967	0.136987	FALSE	Bacteria	Acidobacteria	Thermoanaerobaculia	Thermoanaerobaculales	Thermoanaerobaculaceae	Subgroup 10	uncultured Subgroup 10	343	0.0379208
Otu3877	1.66933	1.67128	-0.00195673	0.302093	307.841	317.665	307.48	-0.0362802	-0.0784527	0.00664325	FALSE	Bacteria	Planctomycetes	Phycisphaerae	Phycisphaerales	Phycisphaeraceae	Urania-1B-19 marine sediment group	uncultured Urania-1B-19 marine sediment group	308	0.0340514
Otu389	1.6634	1.65236	0.0110445	0.0754314	307.728	317.665	309.785	0.204694	0.115273	0.30249	TRUE	Bacteria	Nitrospinae	P9X2b3D02	uncultured P9X2b3D02	uncultured P9X2b3D02	uncultured P9X2b3D02	uncultured P9X2b3D02	693	0.0766156
Otu390	1.65942	1.66699	-0.00756633	0.250622	307.815	317.665	306.418	-0.140273	-0.361534	0.0919292	FALSE	Bacteria	Deltaproteobacteria	Deltaproteobacteria	Myxococcales	bacteriap25	uncultured bacteriap25	uncultured bacteriap25	284	0.031398
Otu391	1.6555	1.65208	0.00341892	0.0721665	307.727	317.665	308.364	0.0633643	-0.178687	0.30534	FALSE	Bacteria	Actinobacteria	WCHB1-81	uncultured WCHB1-81	uncultured WCHB1-81	uncultured WCHB1-81	uncultured WCHB1-81	1325	0.146487
Otu392	1.65968	1.65083	0.00884638	0.057159	307.719	317.665	309.368	0.163951	-0.0269375	0.356787	FALSE	Bacteria	Gammaproteobacteria	Gammaproteobacteria	uncultured Gammaproteobacteria	uncultured Gammaproteobacteria	uncultured Gammaproteobacteria	uncultured Gammaproteobacteria	898	0.0992796
Otu3928	1.66209	1.67401	-0.011921	0.334698	307.857	317.665	305.665	-0.221048	-0.331276	-0.110852	FALSE	Bacteria	uncultured Bacteria	uncultured Bacteria	uncultured Bacteria	uncultured Bacteria	uncultured Bacteria	uncultured Bacteria	8125	0.89827
Otu395	1.65915	1.66095	-0.00179671	0.17832	307.779	317.665	307.447	-0.0333046	-0.146014	0.0704099	FALSE	Bacteria	Acidobacteria	Subgroup 21	uncultured Subgroup 21	uncultured Subgroup 21	uncultured Subgroup 21	uncultured Subgroup 21	782	0.0864551
Otu4	1.66538	1.65566	0.00972301	0.114955	307.748	317.665	309.555	0.180211	0.121672	0.243981	TRUE	Bacteria	Gammaproteobacteria	Gammaproteobacteria	Oceanospirillales	Nitrincolaceae	Amphritea	uncultured Amphritea	10060	1.1122
Otu400	1.66943	1.66433	0.00510327	0.218768	307.8	317.665	308.743	0.0946037	-0.0401217	0.237825	FALSE	Bacteria	Chloroflexi	Dehalococcoidia	S085	uncultured S085	uncultured S085	uncultured S085	1115	0.12327
Otu401	1.66082	1.66059	0.000232195	0.174028	307.777	317.665	307.82	0.00430404	-0.0402704	0.0518251	FALSE	Bacteria	Latescibacteria	Latescibacteria	Latescibacterales	Latescibacteraceae	uncultured Latescibacteraceae	uncultured Latescibacteraceae	1357	0.150025
Otu404	1.66805	1.66972	-0.0016692	0.283363	307.832	317.665	307.524	-0.0309478	-0.158253	0.112965	FALSE	Bacteria	WS1	uncultured WS1	uncultured WS1	uncultured WS1	uncultured WS1	uncultured WS1	498	0.0550571
Otu407	1.662	1.65708	0.00492067	0.132042	307.756	317.665	308.67	0.0912047	-0.00572474	0.182356	FALSE	Bacteria	Chloroflexi	Anaerolineae	SBR1031	uncultured SBR1031	uncultured SBR1031	uncultured SBR1031	2387	0.263898
Otu408	1.66763	1.66045	0.00718395	0.172323	307.776	317.665	309.108	0.133163	-0.079359	0.341225	FALSE	Bacteria	Alphaproteobacteria	Alphaproteobacteria	Rhodovibrionales	Kiloniellaceae	uncultured Kiloniellaceae	uncultured Kiloniellaceae	326	0.0360414
Otu410	1.66641	1.66514	0.00126989	0.228566	307.804	317.665	308.039	0.0235415	-0.247485	0.294413	FALSE	Bacteria	PAUC34f	uncultured PAUC34f	uncultured PAUC34f	uncultured PAUC34f	uncultured PAUC34f	uncultured PAUC34f	381	0.042122
Otu412	1.6662	1.66699	-0.000793054	0.250721	307.815	317.665	307.669	-0.0147025	-0.166825	0.13736	FALSE	Bacteria	Planctomycetes	vadinHA49	uncultured vadinHA49	uncultured vadinHA49	uncultured vadinHA49	uncultured vadinHA49	810	0.0895507
Otu414	1.6687	1.65748	0.0112235	0.136805	307.759	317.665	309.843	0.208029	0.173521	0.244169	TRUE	Bacteria	Planctomycetes	Phycisphaerae	Phycisphaerales	Phycisphaeraceae	Urania-1B-19 marine sediment group	uncultured Urania-1B-19 marine sediment group	790	0.0873395
Otu415	1.66121	1.66135	-0.000138645	0.183166	307.782	317.665	307.756	-0.00257001	-0.100518	0.0796826	FALSE	Bacteria	Planctomycetes	SPG12-343-353-B69	uncultured SPG12-343-353-B69	uncultured SPG12-343-353-B69	uncultured SPG12-343-353-B69	uncultured SPG12-343-353-B69	2232	0.246762
Otu417	1.65589	1.6477	0.00818817	0.0197297	307.701	317.666	309.23	0.151746	0.053052	0.260795	TRUE	Bacteria	Gammaproteobacteria	Gammaproteobacteria	Ectothiorhodospirales	Thioalkalispiraceae	Thioprofundum	uncultured Thioprofundum	454	0.0501926
Otu42	1.66849	1.6615	0.0069824	0.184989	307.783	317.665	309.076	0.12943	0.0245462	0.231958	TRUE	Bacteria	Acidobacteria	Subgroup 17	uncultured Subgroup 17	uncultured Subgroup 17	uncultured Subgroup 17	uncultured Subgroup 17	6369	0.704133
Otu424	1.66161	1.6618	-0.000190568	0.188509	307.785	317.665	307.749	-0.00353252	-0.160731	0.153652	FALSE	Bacteria	Chloroflexi	Anaerolineae	uncultured Anaerolineae	uncultured Anaerolineae	uncultured Anaerolineae	uncultured Anaerolineae	218	0.0241013
Otu426	1.65815	1.65186	0.00628882	0.0694632	307.725	317.665	308.897	0.116553	0.0607718	0.168071	TRUE	Bacteria	Planctomycetes	Phycisphaerae	MSBL9	SG8-4	uncultured SG8-4	uncultured SG8-4	982	0.108566
Otu427	1.67902	1.65647	0.0225456	0.124739	307.753	317.665	311.942	0.417878	0.30956	0.514833	TRUE	Bacteria	Deltaproteobacteria	Deltaproteobacteria	Desulfuromonadales	Desulfuromonadaceae	Desulfuromonas	uncultured Desulfuromonas	483	0.0533987
Otu431	1.65574	1.66177	-0.00603037	0.188164	307.784	317.665	306.667	-0.111783	-0.258123	0.0302984	FALSE	Bacteria	Nitrospirae	Thermodesulfovibrionia	uncultured Thermodesulfovibrionia	uncultured Thermodesulfovibrionia	uncultured Thermodesulfovibrionia	uncultured Thermodesulfovibrionia	890	0.0983952
Otu432	1.65356	1.65498	-0.00141675	0.106856	307.744	317.665	307.481	-0.0262585	-0.126096	0.0843702	FALSE	Bacteria	Planctomycetes	Phycisphaerae	MSBL9	SG8-4	uncultured SG8-4	uncultured SG8-4	1283	0.141844
Otu433	1.65667	1.65466	0.0020107	0.103067	307.742	317.665	308.116	0.0372667	-0.127977	0.186353	FALSE	Bacteria	Actinobacteria	RBG-16-55-12	uncultured RBG-16-55-12	uncultured RBG-16-55-12	uncultured RBG-16-55-12	uncultured RBG-16-55-12	1322	0.146156
Otu4352	1.66357	1.65198	0.0115939	0.0709385	307.726	317.665	309.886	0.214875	0.0143442	0.405335	TRUE	Bacteria	Chloroflexi	Anaerolineae	SBR1031	uncultured SBR1031	uncultured SBR1031	uncultured SBR1031	440	0.0486448
Otu436	1.65133	1.64855	0.00278401	0.0298183	307.706	317.665	308.225	0.0515949	-0.0220803	0.121507	FALSE	Bacteria	Dadabacteria	Dadabacteriia	Dadabacteriales	uncultured Dadabacteriales	uncultured Dadabacteriales	uncultured Dadabacteriales	333	0.0368153
Otu44	1.65552	1.65665	-0.00113652	0.126904	307.754	317.665	307.543	-0.0210652	-0.162601	0.118602	FALSE	Bacteria	Deltaproteobacteria	Deltaproteobacteria	Desulfobacterales	Desulfobacteraceae	Sva0081 sediment group	uncultured Sva0081 sediment group	8460	0.935307
Otu441	1.654	1.64932	0.00467864	0.0390757	307.71	317.665	308.583	0.086708	-0.0111136	0.18452	FALSE	Bacteria	Bacteroidetes	Bacteroidia	Cytophagales	Cyclobacteriaceae	uncultured Cyclobacteriaceae	uncultured Cyclobacteriaceae	259	0.0286341
Otu442	1.65735	1.65676	0.000582842	0.128219	307.755	317.665	307.863	0.0108029	-0.138541	0.141836	FALSE	Bacteria	Deltaproteobacteria	Deltaproteobacteria	Desulfobacterales	Desulfobacteraceae	Sva0081 sediment group	uncultured Sva0081 sediment group	314	0.0347147
Otu445	1.67079	1.66367	0.00712621	0.210883	307.796	317.665	309.114	0.132103	0.0236719	0.241336	TRUE	Bacteria	Acidobacteria	Thermoanaerobaculia	Thermoanaerobaculales	Thermoanaerobaculaceae	Subgroup 10	uncultured Subgroup 10	211	0.0233274
Otu446	1.67929	1.65378	0.0255071	0.0924891	307.737	317.665	312.483	0.472748	0.417706	0.527787	TRUE	Bacteria	Deltaproteobacteria	Deltaproteobacteria	Deltaproteobacteria Incertae Sedis	Unknown Family	Deferrisoma	uncultured Deferrisoma	327	0.0361519
Otu451	1.68576	1.66231	0.023456	0.194615	307.788	317.665	312.131	0.434804	0.221854	0.655905	TRUE	Bacteria	Deltaproteobacteria	Deltaproteobacteria	Desulfuromonadales	Desulfuromonadaceae	Desulfuromonas	uncultured Desulfuromonas	1188	0.131341
Otu4529	1.65205	1.64574	0.00630328	-0.00377383	307.689	317.666	308.868	0.116812	-0.0505474	0.317029	FALSE	Bacteria	Bacteroidetes	Bacteroidia	Bacteroidales	Prolixibacteraceae	Draconibacterium	uncultured Draconibacterium	226	0.0249857
Otu453	1.65415	1.65277	0.00137679	0.0804197	307.731	317.665	307.987	0.0255169	-0.041378	0.0778876	FALSE	Bacteria	Chloroflexi	Anaerolineae	Anaerolineales	Anaerolineaceae	uncultured Anaerolineaceae	uncultured Anaerolineaceae	228	0.0252069
Otu455	1.66182	1.65476	0.00706074	0.104188	307.743	317.665	309.056	0.130866	-0.0585831	0.320283	FALSE	Bacteria	Latescibacteria	Latescibacteria	Latescibacterales	Latescibacteraceae	uncultured Latescibacteraceae	uncultured Latescibacteraceae	224	0.0247646
Otu46	1.65491	1.64775	0.00715922	0.0202966	307.701	317.666	309.038	0.132677	0.064634	0.212598	TRUE	Bacteria	Firmicutes	Clostridia	Clostridiales	Family XII	Fusibacter	uncultured Fusibacter	2477	0.273848
Otu466	1.66676	1.66802	-0.00125879	0.262997	307.821	317.665	307.589	-0.0233374	-0.0701905	0.021908	FALSE	Bacteria	Gemmatimonadetes	Gemmatimonadetes	Gemmatimonadales	Gemmatimonadaceae	uncultured Gemmatimonadaceae	uncultured Gemmatimonadaceae	746	0.082475
Otu468	1.66997	1.6642	0.00577223	0.217225	307.799	317.665	308.866	0.107004	0.0165026	0.207059	TRUE	Bacteria	Gemmatimonadetes	PAUC43f marine benthic group	uncultured PAUC43f marine benthic group	uncultured PAUC43f marine benthic group	uncultured PAUC43f marine benthic group	uncultured PAUC43f marine benthic group	521	0.0575999
Otu471	1.66719	1.66115	0.00604051	0.180769	307.781	317.665	308.9	0.11197	-0.102762	0.326614	FALSE	Bacteria	Planctomycetes	vadinHA49	uncultured vadinHA49	uncultured vadinHA49	uncultured vadinHA49	uncultured vadinHA49	1421	0.157101
Otu476	1.66915	1.6693	-0.000148025	0.278363	307.829	317.665	307.802	-0.00274441	-0.0861499	0.0821256	FALSE	Bacteria	Planctomycetes	Phycisphaerae	Phycisphaerales	Phycisphaeraceae	Urania-1B-19 marine sediment group	uncultured Urania-1B-19 marine sediment group	649	0.0717511
Otu48	1.65791	1.65581	0.00209816	0.116841	307.749	317.665	308.139	0.0388885	-0.0947019	0.172453	FALSE	Bacteria	Chloroflexi	Anaerolineae	Anaerolineales	Anaerolineaceae	uncultured Anaerolineaceae	uncultured Anaerolineaceae	26507	2.93052
Otu486	1.65688	1.64963	0.00724419	0.0428258	307.712	317.665	309.064	0.134255	0.044883	0.223624	TRUE	Bacteria	Chloroflexi	Anaerolineae	Anaerolineales	Anaerolineaceae	uncultured Anaerolineaceae	uncultured Anaerolineaceae	658	0.0727461
Otu495	1.65458	1.65601	-0.00142679	0.119158	307.75	317.665	307.485	-0.0264451	-0.13883	0.0958697	FALSE	Bacteria	Planctomycetes	Phycisphaerae	MSBL9	SG8-4	uncultured SG8-4	uncultured SG8-4	838	0.0926462
Otu506	1.66405	1.66583	-0.0017777	0.236772	307.808	317.665	307.48	-0.032956	-0.142021	0.0760816	FALSE	Bacteria	Acidobacteria	Thermoanaerobaculia	Thermoanaerobaculales	Thermoanaerobaculaceae	Subgroup 10	uncultured Subgroup 10	114	0.0126034
Otu51	1.65289	1.64511	0.00777811	-0.0113031	307.685	317.666	309.14	0.144143	0.0472159	0.242965	TRUE	Bacteria	Planctomycetes	Brocadiae	Brocadiales	Scalinduaceae	Candidatus Scalindua	uncultured Candidatus Scalindua	2165	0.239355
Otu52	1.66871	1.65588	0.0128322	0.117658	307.749	317.665	310.134	0.237839	0.154459	0.333961	TRUE	Bacteria	Deltaproteobacteria	Deltaproteobacteria	Desulfuromonadales	Sva1033	uncultured Sva1033	uncultured Sva1033	1769	0.195574
Otu53	1.6579	1.65689	0.00101329	0.129688	307.755	317.665	307.944	0.0187812	-0.129525	0.152607	FALSE	Bacteria	Chloroflexi	Anaerolineae	Anaerolineales	Anaerolineaceae	uncultured Anaerolineaceae	uncultured Anaerolineaceae	23551	2.60371
Otu531	1.67421	1.66845	0.00575799	0.268178	307.824	317.665	308.886	0.106752	-0.0656358	0.284369	FALSE	Bacteria	Gemmatimonadetes	BD2-11 terrestrial group	uncultured BD2-11 terrestrial group	uncultured BD2-11 terrestrial group	uncultured BD2-11 terrestrial group	uncultured BD2-11 terrestrial group	1256	0.138859
Otu533	1.65513	1.65787	-0.00273555	0.141439	307.761	317.665	307.253	-0.0507042	-0.15157	0.0300654	FALSE	Bacteria	Deltaproteobacteria	Deltaproteobacteria	Desulfobacterales	Desulfobacteraceae	Sva0081 sediment group	uncultured Sva0081 sediment group	301	0.0332775
Otu543	1.66131	1.66007	0.00123267	0.167857	307.774	317.665	308.003	0.0228489	-0.0820697	0.120089	FALSE	Bacteria	Alphaproteobacteria	Alphaproteobacteria	Rhizobiales	Hyphomicrobiaceae	Filomicrobium	uncultured Filomicrobium	325	0.0359308
Otu545	1.66238	1.66018	0.00219706	0.169178	307.775	317.665	308.182	0.040725	-0.0931365	0.159478	FALSE	Bacteria	Gammaproteobacteria	Gammaproteobacteria	Gammaproteobacteria Incertae Sedis	Unknown Family	uncultured Unknown Family	uncultured Unknown Family	296	0.0327247
Otu5453	1.64745	1.65369	-0.00623522	0.0913914	307.736	317.665	306.576	-0.115563	-0.205928	-0.0254326	FALSE	Archaea	Euryarchaeota	Thermoplasmata	Marine Benthic Group D and DHVEG-1	uncultured Marine Benthic Group D and DHVEG-1	uncultured Marine Benthic Group D and DHVEG-1	uncultured Marine Benthic Group D and DHVEG-1	146	0.0161412
Otu549	1.6606	1.66284	-0.00223738	0.200942	307.791	317.665	307.377	-0.0414748	-0.207864	0.102555	FALSE	Bacteria	Alphaproteobacteria	Alphaproteobacteria	Rhodospirillales	Magnetospiraceae	Magnetovibrio	uncultured Magnetovibrio	632	0.0698716
Otu555	1.66088	1.66428	-0.00339975	0.218233	307.799	317.665	307.17	-0.063024	-0.289015	0.140006	FALSE	Bacteria	Chloroflexi	Anaerolineae	Ardenticatenales	uncultured Ardenticatenales	uncultured Ardenticatenales	uncultured Ardenticatenales	956	0.105692
Otu557	1.66031	1.658	0.00231187	0.142991	307.762	317.665	308.191	0.0428513	-0.0818561	0.154786	FALSE	Archaea	Crenarchaeota	Bathyarchaeia	uncultured Bathyarchaeia	uncultured Bathyarchaeia	uncultured Bathyarchaeia	uncultured Bathyarchaeia	1814	0.200549
Otu563	1.6519	1.65453	-0.0026336	0.101515	307.741	317.665	307.252	-0.0488116	-0.167932	0.0679071	FALSE	Archaea	Euryarchaeota	Thermoplasmata	Marine Benthic Group D and DHVEG-1	uncultured Marine Benthic Group D and DHVEG-1	uncultured Marine Benthic Group D and DHVEG-1	uncultured Marine Benthic Group D and DHVEG-1	529	0.0584843
Otu564	1.66744	1.65873	0.00871185	0.151732	307.766	317.665	309.383	0.161479	0.0654967	0.266986	TRUE	Bacteria	Deltaproteobacteria	Deltaproteobacteria	Desulfarculales	Desulfarculaceae	uncultured Desulfarculaceae	uncultured Desulfarculaceae	363	0.040132
Otu57	1.65504	1.64851	0.00652697	0.0293516	307.706	317.665	308.924	0.120961	0.0953309	0.144859	TRUE	Bacteria	Firmicutes	Clostridia	Clostridiales	Family XII	Fusibacter	uncultured Fusibacter	2634	0.291205
Otu5758	1.65857	1.65195	0.00661825	0.0706071	307.726	317.665	308.959	0.122659	-0.0436188	0.275745	FALSE	Bacteria	Chloroflexi	Anaerolineae	Anaerolineales	Anaerolineaceae	uncultured Anaerolineaceae	uncultured Anaerolineaceae	934	0.10326
Otu579	1.66743	1.65342	0.01401	0.0882282	307.735	317.665	310.342	0.259659	0.163884	0.360869	TRUE	Archaea	Euryarchaeota	Methanomicrobia	Methanosarcinales	Methanosarcinaceae	Methanococcoides	uncultured Methanococcoides	763	0.0843545
Otu58	1.65507	1.65175	0.00331953	0.0681505	307.725	317.665	308.343	0.0615221	-0.0359049	0.158938	FALSE	Bacteria	Bacteroidetes	Bacteroidia	Bacteroidales	Prolixibacteraceae	Draconibacterium	uncultured Draconibacterium	25867	2.85976
Otu580	1.65452	1.65166	0.00286574	0.0670371	307.724	317.665	308.258	0.0531117	-0.030601	0.136817	FALSE	Bacteria	Deltaproteobacteria	Deltaproteobacteria	Sva0485	uncultured Sva0485	uncultured Sva0485	uncultured Sva0485	210	0.0232168
Otu582	1.65765	1.6542	0.00345009	0.0975539	307.739	317.665	308.381	0.0639442	-0.1191	0.246934	FALSE	Bacteria	Gammaproteobacteria	Gammaproteobacteria	Steroidobacterales	Woeseiaceae	Woeseia	uncultured Woeseia	340	0.0375892
Otu5870	1.65912	1.65865	0.000464729	0.150824	307.766	317.665	307.852	0.008614	-0.193025	0.210177	FALSE	Bacteria	Gammaproteobacteria	Gammaproteobacteria	Steroidobacterales	Woeseiaceae	Woeseia	uncultured Woeseia	629	0.06954
Otu591	1.65756	1.65016	0.00740146	0.0491043	307.715	317.665	309.096	0.137171	0.0181657	0.259152	TRUE	Bacteria	Deltaproteobacteria	Deltaproteobacteria	Syntrophobacterales	Syntrophobacteraceae	uncultured Syntrophobacteraceae	uncultured Syntrophobacteraceae	715	0.0790478
Otu592	1.65484	1.65562	-0.000777832	0.114552	307.748	317.665	307.603	-0.0144167	-0.083049	0.0587337	FALSE	Bacteria	Chloroflexi	Anaerolineae	Anaerolineales	Anaerolineaceae	uncultured Anaerolineaceae	uncultured Anaerolineaceae	425	0.0469865
Otu593	1.66277	1.64957	0.0131998	0.0420445	307.712	317.665	310.174	0.244629	0.0465723	0.442655	TRUE	Bacteria	Gammaproteobacteria	Gammaproteobacteria	uncultured Gammaproteobacteria	uncultured Gammaproteobacteria	uncultured Gammaproteobacteria	uncultured Gammaproteobacteria	788	0.0871184
Otu599	1.66587	1.65786	0.00801705	0.1413	307.761	317.665	309.249	0.148598	0.103734	0.19235	TRUE	Bacteria	Chloroflexi	Dehalococcoidia	uncultured Dehalococcoidia	uncultured Dehalococcoidia	uncultured Dehalococcoidia	uncultured Dehalococcoidia	418	0.0462126
Otu60	1.66162	1.65829	0.00332964	0.146481	307.764	317.665	308.382	0.0617164	-0.070644	0.193966	FALSE	Bacteria	Chloroflexi	Anaerolineae	SBR1031	uncultured SBR1031	uncultured SBR1031	uncultured SBR1031	11807	1.30534
Otu603	1.65622	1.65194	0.0042799	0.0705047	307.726	317.665	308.523	0.0793211	0.00487918	0.153761	TRUE	Bacteria	Planctomycetes	SPG12-343-353-B69	uncultured SPG12-343-353-B69	uncultured SPG12-343-353-B69	uncultured SPG12-343-353-B69	uncultured SPG12-343-353-B69	855	0.0945257
Otu607	1.66087	1.65414	0.00672814	0.0968546	307.739	317.665	308.991	0.1247	-0.0578016	0.311951	FALSE	Bacteria	Gammaproteobacteria	Gammaproteobacteria	Nitrosococcales	Nitrosococcaceae	AqS1	uncultured AqS1	409	0.0452176
Otu608	1.66734	1.6563	0.0110498	0.122603	307.752	317.665	309.805	0.204804	-0.00227024	0.422454	FALSE	Bacteria	Latescibacteria	uncultured Latescibacteria	uncultured Latescibacteria	uncultured Latescibacteria	uncultured Latescibacteria	uncultured Latescibacteria	323	0.0357097
Otu609	1.66466	1.66204	0.00261551	0.19145	307.786	317.665	308.27	0.0484833	-0.0700642	0.165623	FALSE	Bacteria	Planctomycetes	Planctomycetacia	Pirellulales	Pirellulaceae	Pir4 lineage	uncultured Pir4 lineage	1074	0.118738
Otu61	1.65194	1.65462	-0.00267702	0.102515	307.742	317.665	307.244	-0.0496165	-0.172556	0.0725719	FALSE	Archaea	Thaumarchaeota	Nitrososphaeria	Nitrosopumilales	Nitrosopumilaceae	uncultured Nitrosopumilaceae	uncultured Nitrosopumilaceae	13583	1.50169
Otu613	1.65876	1.64515	0.0136114	-0.0108623	307.686	317.666	310.231	0.252244	0.0315256	0.438831	TRUE	Bacteria	Nitrospirae	Thermodesulfovibrionia	uncultured Thermodesulfovibrionia	uncultured Thermodesulfovibrionia	uncultured Thermodesulfovibrionia	uncultured Thermodesulfovibrionia	381	0.042122
Otu623	1.65224	1.64975	0.00249697	0.0441765	307.713	317.665	308.179	0.046276	-0.0182007	0.110749	FALSE	Bacteria	Nitrospirae	Thermodesulfovibrionia	uncultured Thermodesulfovibrionia	uncultured Thermodesulfovibrionia	uncultured Thermodesulfovibrionia	uncultured Thermodesulfovibrionia	755	0.0834701
Otu624	1.66124	1.66029	0.000941821	0.170499	307.776	317.665	307.95	0.0174578	-0.234195	0.251466	FALSE	Bacteria	Acidobacteria	Subgroup 9	uncultured Subgroup 9	uncultured Subgroup 9	uncultured Subgroup 9	uncultured Subgroup 9	319	0.0352675
Otu63	1.6826	1.65939	0.0232154	0.159653	307.77	317.665	312.076	0.430316	0.251691	0.612934	TRUE	Bacteria	Deltaproteobacteria	Deltaproteobacteria	Desulfuromonadales	Desulfuromonadaceae	uncultured Desulfuromonadaceae	uncultured Desulfuromonadaceae	2325	0.257044
Otu633	1.66745	1.66959	-0.00213769	0.281791	307.831	317.665	307.437	-0.0396335	-0.165001	0.0925928	FALSE	Bacteria	Planctomycetes	Phycisphaerae	Phycisphaerales	Phycisphaeraceae	Urania-1B-19 marine sediment group	uncultured Urania-1B-19 marine sediment group	178	0.019679
Otu6348	1.66452	1.65617	0.00834819	0.121142	307.751	317.665	309.302	0.154731	-0.00734843	0.316771	FALSE	Bacteria	Chloroflexi	Anaerolineae	uncultured Anaerolineae	uncultured Anaerolineae	uncultured Anaerolineae	uncultured Anaerolineae	5443	0.601758
Otu635	1.66805	1.6586	0.0094502	0.150226	307.766	317.665	309.519	0.175165	-0.136556	0.486729	FALSE	Bacteria	Armatimonadetes	DG-56	uncultured DG-56	uncultured DG-56	uncultured DG-56	uncultured DG-56	359	0.0396897
Otu637	1.66387	1.66031	0.00355742	0.170674	307.776	317.665	308.435	0.065941	-0.0925951	0.227785	FALSE	Bacteria	Gammaproteobacteria	Gammaproteobacteria	Oceanospirillales	Alcanivoracaceae	Alcanivorax	uncultured Alcanivorax	599	0.0662233
Otu64	1.6674	1.65792	0.00948516	0.142013	307.761	317.665	309.522	0.17581	0.0468188	0.318319	TRUE	Bacteria	Gemmatimonadetes	PAUC43f marine benthic group	uncultured PAUC43f marine benthic group	uncultured PAUC43f marine benthic group	uncultured PAUC43f marine benthic group	uncultured PAUC43f marine benthic group	3743	0.413812
Otu641	1.66713	1.66273	0.00440211	0.199696	307.79	317.665	308.605	0.0816027	-0.0357875	0.18115	FALSE	Bacteria	Deltaproteobacteria	Deltaproteobacteria	NB1-j	uncultured NB1-j	uncultured NB1-j	uncultured NB1-j	214	0.0236591
Otu645	1.66314	1.66163	0.00151787	0.18645	307.783	317.665	308.065	0.0281362	-0.176654	0.217745	FALSE	Unassigned	uncultured Unassigned	uncultured Unassigned	uncultured Unassigned	uncultured Unassigned	uncultured Unassigned	uncultured Unassigned	412	0.0455492
Otu65	1.65201	1.65078	0.00122505	0.0565892	307.719	317.665	307.947	0.0227039	-0.0505968	0.0953968	FALSE	Bacteria	Planctomycetes	Brocadiae	Brocadiales	Scalinduaceae	Candidatus Scalindua	uncultured Candidatus Scalindua	4270	0.472076
Otu653	1.65657	1.65615	0.000417538	0.120913	307.751	317.665	307.829	0.00773894	-0.0830249	0.0871496	FALSE	Bacteria	Nitrospirae	Thermodesulfovibrionia	uncultured Thermodesulfovibrionia	uncultured Thermodesulfovibrionia	uncultured Thermodesulfovibrionia	uncultured Thermodesulfovibrionia	330	0.0364836
Otu655	1.65472	1.65958	-0.0048542	0.161892	307.771	317.665	306.871	-0.089977	-0.287681	0.0835717	FALSE	Bacteria	Planctomycetes	Phycisphaerae	MSBL9	SG8-4	uncultured SG8-4	uncultured SG8-4	458	0.0506348
Otu656	1.67206	1.64971	0.0223553	0.0437258	307.713	317.665	311.883	0.414307	0.325769	0.502841	TRUE	Bacteria	Firmicutes	Clostridia	Clostridiales	Family XIII	uncultured Family XIII	uncultured Family XIII	503	0.0556099
Otu657	1.65892	1.65642	0.00249633	0.124083	307.753	317.665	308.216	0.0462689	-0.0664523	0.158974	FALSE	Bacteria	Marinimicrobia (SAR406 clade)	uncultured Marinimicrobia (SAR406 clade)	uncultured Marinimicrobia (SAR406 clade)	uncultured Marinimicrobia (SAR406 clade)	uncultured Marinimicrobia (SAR406 clade)	uncultured Marinimicrobia (SAR406 clade)	156	0.0172468
Otu66	1.67278	1.65532	0.0174591	0.110946	307.746	317.665	310.992	0.323595	0.276769	0.37042	TRUE	Bacteria	Deltaproteobacteria	Deltaproteobacteria	Desulfobacterales	Desulfobacteraceae	Desulfobacter	uncultured Desulfobacter	851	0.0940835
Otu667	1.66574	1.65873	0.00701193	0.15177	307.766	317.665	309.067	0.12997	-0.0479269	0.307812	FALSE	Bacteria	Planctomycetes	vadinHA49	uncultured vadinHA49	uncultured vadinHA49	uncultured vadinHA49	uncultured vadinHA49	1112	0.122939
Otu6777	1.66475	1.66025	0.00449707	0.16997	307.775	317.665	308.609	0.0833584	-0.0775538	0.24442	FALSE	Bacteria	Chloroflexi	Anaerolineae	uncultured Anaerolineae	uncultured Anaerolineae	uncultured Anaerolineae	uncultured Anaerolineae	430	0.0475392
Otu69	1.66322	1.66024	0.00297968	0.169793	307.775	317.665	308.328	0.0552318	-0.0464729	0.152148	FALSE	Bacteria	Alphaproteobacteria	Alphaproteobacteria	Rhizobiales	Hyphomicrobiaceae	uncultured Hyphomicrobiaceae	uncultured Hyphomicrobiaceae	889	0.0982846
Otu694	1.66639	1.66102	0.00537421	0.179133	307.78	317.665	308.776	0.0996189	-0.00578187	0.200866	FALSE	Bacteria	Marinimicrobia (SAR406 clade)	uncultured Marinimicrobia (SAR406 clade)	uncultured Marinimicrobia (SAR406 clade)	uncultured Marinimicrobia (SAR406 clade)	uncultured Marinimicrobia (SAR406 clade)	uncultured Marinimicrobia (SAR406 clade)	146	0.0161412
Otu697	1.66866	1.67035	-0.00168853	0.290885	307.835	317.665	307.524	-0.0313067	-0.130419	0.0838386	FALSE	Bacteria	Planctomycetes	vadinHA49	uncultured vadinHA49	uncultured vadinHA49	uncultured vadinHA49	uncultured vadinHA49	656	0.072525
Otu7	1.67745	1.6584	0.0190436	0.147858	307.764	317.665	311.298	0.352982	0.223683	0.480862	TRUE	Bacteria	Deltaproteobacteria	Deltaproteobacteria	Desulfuromonadales	uncultured Desulfuromonadales	uncultured Desulfuromonadales	uncultured Desulfuromonadales	17347	1.91782
Otu70	1.65238	1.65276	-0.000381568	0.080245	307.731	317.665	307.66	-0.00707184	-0.0848463	0.0705051	FALSE	Archaea	Thaumarchaeota	Nitrososphaeria	Nitrosopumilales	Nitrosopumilaceae	uncultured Nitrosopumilaceae	uncultured Nitrosopumilaceae	2073	0.229183
Otu702	1.66304	1.6595	0.00353815	0.160978	307.771	317.665	308.427	0.0655827	-0.0805568	0.207893	FALSE	Bacteria	Acidobacteria	Subgroup 9	uncultured Subgroup 9	uncultured Subgroup 9	uncultured Subgroup 9	uncultured Subgroup 9	632	0.0698716
Otu705	1.65783	1.65766	0.00017528	0.138924	307.76	317.665	307.792	0.00324886	-0.118085	0.124566	FALSE	Bacteria	Gammaproteobacteria	Gammaproteobacteria	Gammaproteobacteria Incertae Sedis	Unknown Family	uncultured Unknown Family	uncultured Unknown Family	398	0.0440014
Otu718	1.66484	1.65801	0.0068386	0.143084	307.762	317.665	309.031	0.126756	0.0316713	0.221827	TRUE	Bacteria	Planctomycetes	BD7-11	uncultured BD7-11	uncultured BD7-11	uncultured BD7-11	uncultured BD7-11	536	0.0592582
Otu72	1.66207	1.65376	0.00831536	0.0922202	307.737	317.665	309.284	0.154116	0.0123033	0.29303	TRUE	Bacteria	TA06	uncultured TA06	uncultured TA06	uncultured TA06	uncultured TA06	uncultured TA06	7278	0.804629
Otu723	1.66305	1.65918	0.00387355	0.157118	307.769	317.665	308.487	0.0717992	0.0425564	0.103359	TRUE	Bacteria	Chloroflexi	Anaerolineae	SBR1031	uncultured SBR1031	uncultured SBR1031	uncultured SBR1031	610	0.0674394
Otu724	1.6631	1.66892	-0.00582189	0.273841	307.827	317.665	306.753	-0.107938	-0.488711	0.246755	FALSE	Bacteria	Nitrospirae	Thermodesulfovibrionia	uncultured Thermodesulfovibrionia	uncultured Thermodesulfovibrionia	uncultured Thermodesulfovibrionia	uncultured Thermodesulfovibrionia	540	0.0597004
Otu726	1.65325	1.64684	0.00641391	0.00937503	307.696	317.666	308.894	0.118864	-0.0106054	0.258107	FALSE	Bacteria	Bacteroidetes	Bacteroidia	Bacteroidales	Prolixibacteraceae	Prolixibacter	uncultured Prolixibacter	262	0.0289658
Otu729	1.66786	1.65688	0.010985	0.129566	307.755	317.665	309.796	0.203605	0.0689678	0.338221	TRUE	Bacteria	Nitrospirae	Nitrospira	Nitrospirales	Nitrospiraceae	Nitrospira	uncultured Nitrospira	209	0.0231063
Otu73	1.6683	1.66359	0.00470888	0.210011	307.795	317.665	308.666	0.0872909	0.00846562	0.170977	TRUE	Bacteria	Planctomycetes	Phycisphaerae	Phycisphaerales	Phycisphaeraceae	Urania-1B-19 marine sediment group	uncultured Urania-1B-19 marine sediment group	10332	1.14227
Otu739	1.66057	1.65165	0.0089251	0.0669363	307.724	317.665	309.387	0.165412	0.0172413	0.326159	TRUE	Bacteria	Entotheonellaeota	Entotheonellia	Entotheonellales	Entotheonellaceae	uncultured Entotheonellaceae	uncultured Entotheonellaceae	406	0.0448859
Otu75	1.65357	1.65559	-0.00201967	0.114177	307.748	317.665	307.372	-0.0374336	-0.196368	0.11287	FALSE	Archaea	Crenarchaeota	Bathyarchaeia	uncultured Bathyarchaeia	uncultured Bathyarchaeia	uncultured Bathyarchaeia	uncultured Bathyarchaeia	756	0.0835806
Otu750	1.65846	1.65933	-0.000867133	0.158942	307.77	317.665	307.609	-0.016073	-0.235462	0.243008	FALSE	Bacteria	Acidobacteria	Holophagae	Subgroup 7	uncultured Subgroup 7	uncultured Subgroup 7	uncultured Subgroup 7	163	0.0180207
Otu751	1.661	1.65687	0.00412765	0.129503	307.755	317.665	308.522	0.0765057	-0.000613441	0.157004	FALSE	Bacteria	Chloroflexi	Anaerolineae	SBR1031	uncultured SBR1031	uncultured SBR1031	uncultured SBR1031	556	0.0614693
Otu752	1.66362	1.66049	0.00312863	0.172846	307.777	317.665	308.357	0.0579931	-0.153725	0.271315	FALSE	Bacteria	Gammaproteobacteria	Gammaproteobacteria	EPR3968-O8a-Bc78	uncultured EPR3968-O8a-Bc78	uncultured EPR3968-O8a-Bc78	uncultured EPR3968-O8a-Bc78	335	0.0370364
Otu76	1.66028	1.65653	0.00375707	0.125385	307.753	317.665	308.451	0.0696366	-0.0100311	0.151035	FALSE	Bacteria	Gammaproteobacteria	Gammaproteobacteria	uncultured Gammaproteobacteria	uncultured Gammaproteobacteria	uncultured Gammaproteobacteria	uncultured Gammaproteobacteria	1152	0.127361
Otu765	1.65789	1.66124	-0.00335045	0.181786	307.781	317.665	307.16	-0.0621058	-0.20808	0.0757455	FALSE	Bacteria	Nitrospirae	Thermodesulfovibrionia	uncultured Thermodesulfovibrionia	uncultured Thermodesulfovibrionia	uncultured Thermodesulfovibrionia	uncultured Thermodesulfovibrionia	282	0.0311769
Otu766	1.66121	1.66104	0.000171187	0.179428	307.78	317.665	307.812	0.0031732	-0.0799253	0.087009	FALSE	Bacteria	Chloroflexi	Anaerolineae	Anaerolineales	Anaerolineaceae	uncultured Anaerolineaceae	uncultured Anaerolineaceae	984	0.108787
Otu7671	1.68831	1.65695	0.0313566	0.130483	307.756	317.665	313.58	0.581194	0.469008	0.674702	TRUE	Bacteria	Deltaproteobacteria	Deltaproteobacteria	Desulfuromonadales	Desulfuromonadaceae	Desulfuromonas	uncultured Desulfuromonas	421	0.0465442
Otu77	1.65996	1.65856	0.00140012	0.149667	307.765	317.665	308.025	0.0259519	-0.128008	0.178477	FALSE	Bacteria	Chloroflexi	Anaerolineae	Anaerolineales	Anaerolineaceae	uncultured Anaerolineaceae	uncultured Anaerolineaceae	8372	0.925578
Otu774	1.66456	1.66651	-0.00195055	0.244957	307.812	317.665	307.452	-0.0361609	-0.165385	0.105753	FALSE	Bacteria	Acidobacteria	Subgroup 22	uncultured Subgroup 22	uncultured Subgroup 22	uncultured Subgroup 22	uncultured Subgroup 22	254	0.0280813
Otu779	1.66314	1.65592	0.00722362	0.118118	307.75	317.665	309.092	0.133887	-0.0244023	0.27768	FALSE	Bacteria	Zixibacteria	uncultured Zixibacteria	uncultured Zixibacteria	uncultured Zixibacteria	uncultured Zixibacteria	uncultured Zixibacteria	362	0.0400214
Otu78	1.6656	1.66398	0.00161244	0.214687	307.797	317.665	308.096	0.0298909	-0.0730194	0.127607	FALSE	Bacteria	Deltaproteobacteria	Deltaproteobacteria	Myxococcales	Sandaracinaceae	uncultured Sandaracinaceae	uncultured Sandaracinaceae	3125	0.345489
Otu786	1.66355	1.6543	0.00924754	0.0987434	307.74	317.665	309.46	0.171395	0.11214	0.234582	TRUE	Bacteria	Latescibacteria	uncultured Latescibacteria	uncultured Latescibacteria	uncultured Latescibacteria	uncultured Latescibacteria	uncultured Latescibacteria	171	0.0189051
Otu787	1.66921	1.66448	0.0047291	0.220579	307.8	317.665	308.675	0.0876677	0.00787982	0.162914	TRUE	Bacteria	Deltaproteobacteria	Deltaproteobacteria	Myxococcales	Sandaracinaceae	uncultured Sandaracinaceae	uncultured Sandaracinaceae	836	0.0924251
Otu789	1.66714	1.66758	-0.000439361	0.257756	307.819	317.665	307.738	-0.00814547	-0.0754271	0.0568992	FALSE	Bacteria	Acidobacteria	Subgroup 26	uncultured Subgroup 26	uncultured Subgroup 26	uncultured Subgroup 26	uncultured Subgroup 26	177	0.0195685
Otu7901	1.66517	1.65347	0.0116975	0.088768	307.735	317.665	309.912	0.216799	0.0474475	0.377847	TRUE	Bacteria	Nitrospirae	Thermodesulfovibrionia	uncultured Thermodesulfovibrionia	uncultured Thermodesulfovibrionia	uncultured Thermodesulfovibrionia	uncultured Thermodesulfovibrionia	388	0.0428959
Otu793	1.65474	1.65093	0.00380509	0.0583975	307.72	317.665	308.429	0.0705203	-0.0484544	0.18948	FALSE	Archaea	Nanoarchaeaeota	Woesearchaeia	uncultured Woesearchaeia	uncultured Woesearchaeia	uncultured Woesearchaeia	uncultured Woesearchaeia	334	0.0369258
Otu8	1.67039	1.65135	0.0190401	0.063385	307.722	317.665	311.27	0.352875	0.162503	0.550257	TRUE	Bacteria	Gammaproteobacteria	Gammaproteobacteria	Pseudomonadales	Pseudomonadaceae	Pseudomonas	uncultured Pseudomonas	35340	3.90706
Otu804	1.65189	1.6564	-0.00451945	0.123914	307.752	317.665	306.913	-0.083767	-0.150815	-0.021967	FALSE	Bacteria	Bacteroidetes	Bacteroidia	Bacteroidales	Prolixibacteraceae	uncultured Prolixibacteraceae	uncultured Prolixibacteraceae	423	0.0467653
Otu8078	1.66197	1.66003	0.00194288	0.167339	307.774	317.665	308.134	0.0360133	0.0181186	0.0532998	TRUE	Bacteria	Firmicutes	Clostridia	Clostridiales	Family XII	Fusibacter	uncultured Fusibacter	568	0.062796
Otu81	1.6556	1.65954	-0.00393876	0.161431	307.771	317.665	307.041	-0.0730085	-0.242429	0.0860286	FALSE	Bacteria	Nitrospirae	Thermodesulfovibrionia	uncultured Thermodesulfovibrionia	uncultured Thermodesulfovibrionia	uncultured Thermodesulfovibrionia	uncultured Thermodesulfovibrionia	3830	0.423431
Otu815	1.64885	1.64405	0.00479886	-0.0240546	307.679	317.666	308.577	0.0889309	-0.0314912	0.205706	FALSE	Archaea	Asgardaeota	Lokiarchaeia	uncultured Lokiarchaeia	uncultured Lokiarchaeia	uncultured Lokiarchaeia	uncultured Lokiarchaeia	340	0.0375892
Otu82	1.66637	1.65949	0.00688477	0.160823	307.771	317.665	309.048	0.127615	0.0219057	0.232516	TRUE	Bacteria	Chloroflexi	Anaerolineae	uncultured Anaerolineae	uncultured Anaerolineae	uncultured Anaerolineae	uncultured Anaerolineae	9862	1.09031
Otu822	1.66262	1.66752	-0.00490046	0.257063	307.819	317.665	306.914	-0.0908512	-0.228957	0.0524869	FALSE	Unassigned	uncultured Unassigned	uncultured Unassigned	uncultured Unassigned	uncultured Unassigned	uncultured Unassigned	uncultured Unassigned	577	0.063791
Otu825	1.65582	1.65631	-0.000494404	0.12282	307.752	317.665	307.66	-0.00916365	-0.0569167	0.0363025	FALSE	Bacteria	Acidobacteria	Aminicenantia	Aminicenantales	uncultured Aminicenantales	uncultured Aminicenantales	uncultured Aminicenantales	554	0.0612482
Otu831	1.66142	1.65545	0.00597509	0.112446	307.747	317.665	308.858	0.110745	0.0333528	0.192804	TRUE	Bacteria	uncultured Bacteria	uncultured Bacteria	uncultured Bacteria	uncultured Bacteria	uncultured Bacteria	uncultured Bacteria	6786	0.750235
Otu832	1.66601	1.66498	0.0010289	0.22659	307.803	317.665	307.994	0.019074	-0.0999603	0.138315	FALSE	Archaea	Hadesarchaeaeota	uncultured Hadesarchaeaeota	uncultured Hadesarchaeaeota	uncultured Hadesarchaeaeota	uncultured Hadesarchaeaeota	uncultured Hadesarchaeaeota	252	0.0278602
Otu839	1.66896	1.65167	0.0172914	0.0672368	307.724	317.665	310.946	0.320466	-0.0249248	0.653225	FALSE	Bacteria	Deltaproteobacteria	Deltaproteobacteria	NB1-j	uncultured NB1-j	uncultured NB1-j	uncultured NB1-j	224	0.0247646
Otu84	1.65597	1.65624	-0.000268748	0.121895	307.751	317.665	307.702	-0.00498117	-0.155052	0.145053	FALSE	Bacteria	Deltaproteobacteria	Deltaproteobacteria	Desulfarculales	Desulfarculaceae	Desulfatiglans	uncultured Desulfatiglans	2667	0.294854
Otu851	1.65676	1.65406	0.00270174	0.095861	307.739	317.665	308.241	0.0500741	-0.0383523	0.137752	FALSE	Archaea	Crenarchaeota	Bathyarchaeia	uncultured Bathyarchaeia	uncultured Bathyarchaeia	uncultured Bathyarchaeia	uncultured Bathyarchaeia	391	0.0432275
Otu865	1.6547	1.65289	0.00180619	0.0818581	307.732	317.665	308.068	0.0334754	-0.00175581	0.0730895	FALSE	Bacteria	Acidobacteria	Subgroup 22	uncultured Subgroup 22	uncultured Subgroup 22	uncultured Subgroup 22	uncultured Subgroup 22	839	0.0927568
Otu879	1.6561	1.64691	0.00918858	0.0101784	307.696	317.666	309.413	0.170285	0.134296	0.206273	TRUE	Archaea	Crenarchaeota	Bathyarchaeia	uncultured Bathyarchaeia	uncultured Bathyarchaeia	uncultured Bathyarchaeia	uncultured Bathyarchaeia	147	0.0162518
Otu88	1.6564	1.65533	0.00107482	0.111013	307.746	317.665	307.946	0.0199211	-0.097033	0.134763	FALSE	Bacteria	Acidobacteria	Aminicenantia	Aminicenantales	uncultured Aminicenantales	uncultured Aminicenantales	uncultured Aminicenantales	2271	0.251074
Otu882	1.66287	1.66094	0.001929	0.178183	307.779	317.665	308.137	0.0357568	-0.174731	0.268742	FALSE	Unassigned	uncultured Unassigned	uncultured Unassigned	uncultured Unassigned	uncultured Unassigned	uncultured Unassigned	uncultured Unassigned	1009	0.111551
Otu9	1.67902	1.65747	0.0215459	0.136725	307.759	317.665	311.759	0.399356	0.152076	0.669599	TRUE	Bacteria	Gammaproteobacteria	Gammaproteobacteria	Alteromonadales	Psychromonadaceae	Psychromonas	uncultured Psychromonas	2931	0.324041
Otu908	1.66422	1.65859	0.00563232	0.150031	307.765	317.665	308.811	0.104398	-0.122459	0.322419	FALSE	Bacteria	Chloroflexi	Anaerolineae	uncultured Anaerolineae	uncultured Anaerolineae	uncultured Anaerolineae	uncultured Anaerolineae	253	0.0279708
Otu922	1.65917	1.65958	-0.000404002	0.161901	307.771	317.665	307.696	-0.00748855	-0.181093	0.174083	FALSE	Bacteria	Deltaproteobacteria	Deltaproteobacteria	Sva0485	uncultured Sva0485	uncultured Sva0485	uncultured Sva0485	390	0.043117
Otu931	1.65607	1.65129	0.00478778	0.0626144	307.722	317.665	308.614	0.088733	-0.0594138	0.25703	FALSE	Bacteria	Chloroflexi	Anaerolineae	Anaerolineales	Anaerolineaceae	uncultured Anaerolineaceae	uncultured Anaerolineaceae	291	0.0321719
Otu937	1.65412	1.64644	0.00767981	0.00454547	307.693	317.666	309.128	0.142323	-0.0160643	0.290848	FALSE	Archaea	Crenarchaeota	Bathyarchaeia	uncultured Bathyarchaeia	uncultured Bathyarchaeia	uncultured Bathyarchaeia	uncultured Bathyarchaeia	230	0.025428
Otu94	1.66526	1.66414	0.00112138	0.216521	307.798	317.665	308.006	0.0207878	-0.0719557	0.113444	FALSE	Bacteria	Chloroflexi	Anaerolineae	SBR1031	uncultured SBR1031	uncultured SBR1031	uncultured SBR1031	3485	0.385289
Otu949	1.66628	1.65098	0.0152964	0.0589718	307.72	317.665	310.571	0.283491	0.219961	0.347019	TRUE	Bacteria	Gemmatimonadetes	Gemmatimonadetes	Gemmatimonadales	Gemmatimonadaceae	uncultured Gemmatimonadaceae	uncultured Gemmatimonadaceae	436	0.0482026
Otu95	1.66129	1.66018	0.00110639	0.169112	307.775	317.665	307.98	0.0205081	-0.0591099	0.0994524	FALSE	Bacteria	Acidobacteria	Subgroup 21	uncultured Subgroup 21	uncultured Subgroup 21	uncultured Subgroup 21	uncultured Subgroup 21	1670	0.184629
Otu951	1.65933	1.65873	0.000599661	0.151813	307.766	317.665	307.878	0.0111151	-0.133907	0.130575	FALSE	Bacteria	Calditrichaeota	Calditrichia	Calditrichales	Calditrichaceae	uncultured Calditrichaceae	uncultured Calditrichaceae	413	0.0456598
Otu9620	1.66099	1.65711	0.00388321	0.132322	307.757	317.665	308.478	0.0719754	-0.0492819	0.206627	FALSE	Bacteria	Gammaproteobacteria	Gammaproteobacteria	Oceanospirillales	Nitrincolaceae	Motiliproteus	uncultured Motiliproteus	417	0.046102
Otu964	1.66316	1.66091	0.00224163	0.177919	307.779	317.665	308.195	0.0415518	-0.0267252	0.119232	FALSE	Bacteria	Gemmatimonadetes	BD2-11 terrestrial group	uncultured BD2-11 terrestrial group	uncultured BD2-11 terrestrial group	uncultured BD2-11 terrestrial group	uncultured BD2-11 terrestrial group	224	0.0247646
Otu970	1.66585	1.66869	-0.00284059	0.271007	307.825	317.665	307.301	-0.0526644	-0.394634	0.269198	FALSE	Bacteria	Zixibacteria	uncultured Zixibacteria	uncultured Zixibacteria	uncultured Zixibacteria	uncultured Zixibacteria	uncultured Zixibacteria	437	0.0483131
Otu99	1.65304	1.6523	0.000739652	0.0747274	307.728	317.665	307.866	0.0137083	-0.0851376	0.118926	FALSE	Archaea	Thaumarchaeota	Nitrososphaeria	Nitrosopumilales	Nitrosopumilaceae	uncultured Nitrosopumilaceae	uncultured Nitrosopumilaceae	3111	0.343941

## Sheet: Glucose amended inc.
OTU	Wlab	Wlight	Z	Gi	Mlight	Mheavymax	Mlab	A	A_CI_low	A_CI_high	Incorporator	Domain	Phylum	Class	Order	Family	Genus	Species	Number of reads	Relative abundance
Otu1000	1.66753	1.66439	0.0031402	0.219506	307.8	317.665	308.381	0.0582127	-0.0954574	0.23678	FALSE	Bacteria	Nitrospinae	P9X2b3D02	uncultured P9X2b3D02	uncultured P9X2b3D02	uncultured P9X2b3D02	uncultured P9X2b3D02	167	0.0158933
Otu1011	1.66222	1.65741	0.00481529	0.135907	307.758	317.665	308.653	0.0892519	-0.111832	0.252759	FALSE	Bacteria	Nitrospirae	Thermodesulfovibrionia	uncultured Thermodesulfovibrionia	uncultured Thermodesulfovibrionia	uncultured Thermodesulfovibrionia	uncultured Thermodesulfovibrionia	230	0.021889
Otu1016	1.66717	1.66315	0.00402554	0.204658	307.793	317.665	308.538	0.0746228	0.0169182	0.138415	TRUE	Bacteria	Latescibacteria	uncultured Latescibacteria	uncultured Latescibacteria	uncultured Latescibacteria	uncultured Latescibacteria	uncultured Latescibacteria	230	0.021889
Otu1027	1.67481	1.66658	0.00823359	0.24578	307.813	317.665	309.334	0.152642	-0.0252667	0.343379	FALSE	Bacteria	Planctomycetes	Planctomycetacia	Pirellulales	Pirellulaceae	Pir4 lineage	uncultured Pir4 lineage	406	0.0386388
Otu1033	1.6595	1.65332	0.00617859	0.0870111	307.734	317.665	308.884	0.114513	0.00134669	0.252614	TRUE	Archaea	Thaumarchaeota	Nitrososphaeria	Nitrosopumilales	Nitrosopumilaceae	uncultured Nitrosopumilaceae	uncultured Nitrosopumilaceae	186	0.0177015
Otu10331	1.66296	1.65381	0.00914826	0.0928819	307.737	317.665	309.439	0.169553	0.0987815	0.240716	TRUE	Bacteria	Nitrospirae	Thermodesulfovibrionia	uncultured Thermodesulfovibrionia	uncultured Thermodesulfovibrionia	uncultured Thermodesulfovibrionia	uncultured Thermodesulfovibrionia	189	0.017987
Otu1040	1.66916	1.66802	0.0011437	0.263004	307.821	317.665	308.033	0.0212036	-0.278249	0.315623	FALSE	Bacteria	Planctomycetes	SPG12-343-353-B69	uncultured SPG12-343-353-B69	uncultured SPG12-343-353-B69	uncultured SPG12-343-353-B69	uncultured SPG12-343-353-B69	359	0.0341659
Otu1049	1.66808	1.67046	-0.00238044	0.292286	307.836	317.665	307.397	-0.0441353	-0.254062	0.133061	FALSE	Bacteria	Planctomycetes	Phycisphaerae	Phycisphaerales	Phycisphaeraceae	Urania-1B-19 marine sediment group	uncultured Urania-1B-19 marine sediment group	251	0.0238876
Otu1056	1.66753	1.66129	0.00623975	0.182412	307.781	317.665	308.937	0.115664	-0.00935538	0.247654	FALSE	Bacteria	WS1	uncultured WS1	uncultured WS1	uncultured WS1	uncultured WS1	uncultured WS1	413	0.039305
Otu1057	1.6638	1.6522	0.0115978	0.0735525	307.727	317.665	309.888	0.214948	0.0423651	0.394114	TRUE	Archaea	Euryarchaeota	Thermoplasmata	uncultured Thermoplasmata	uncultured Thermoplasmata	uncultured Thermoplasmata	uncultured Thermoplasmata	461	0.0438732
Otu106	1.66426	1.65866	0.00559801	0.150974	307.766	317.665	308.805	0.103762	-0.054232	0.234947	FALSE	Bacteria	Nitrospirae	Thermodesulfovibrionia	uncultured Thermodesulfovibrionia	uncultured Thermodesulfovibrionia	uncultured Thermodesulfovibrionia	uncultured Thermodesulfovibrionia	4024	0.382962
Otu1073	1.66452	1.65448	0.0100304	0.100926	307.741	317.665	309.607	0.185905	0.0841285	0.314868	TRUE	Bacteria	Acidobacteria	Aminicenantia	Aminicenantales	uncultured Aminicenantales	uncultured Aminicenantales	uncultured Aminicenantales	206	0.0196049
Otu1077	1.66265	1.64959	0.0130518	0.0423615	307.712	317.665	310.147	0.241887	0.13195	0.354068	TRUE	Bacteria	Nitrospirae	Thermodesulfovibrionia	uncultured Thermodesulfovibrionia	uncultured Thermodesulfovibrionia	uncultured Thermodesulfovibrionia	uncultured Thermodesulfovibrionia	464	0.0441587
Otu1079	1.66374	1.66723	-0.00348923	0.253508	307.817	317.665	307.173	-0.0646875	-0.159163	0.0451546	FALSE	Bacteria	Chloroflexi	Anaerolineae	SBR1031	uncultured SBR1031	uncultured SBR1031	uncultured SBR1031	224	0.021318
Otu108	1.66258	1.65978	0.00279677	0.164367	307.773	317.665	308.291	0.0518408	-0.094404	0.186686	FALSE	Bacteria	Chloroflexi	Anaerolineae	Anaerolineales	Anaerolineaceae	uncultured Anaerolineaceae	uncultured Anaerolineaceae	2020	0.192243
Otu10800	1.67561	1.66526	0.010357	0.229901	307.805	317.665	309.719	0.192	0.0933563	0.281642	TRUE	Bacteria	uncultured Bacteria	uncultured Bacteria	uncultured Bacteria	uncultured Bacteria	uncultured Bacteria	uncultured Bacteria	733	0.0697593
Otu1081	1.67506	1.66771	0.00734801	0.259269	307.82	317.665	309.176	0.136228	0.000999683	0.269249	TRUE	Bacteria	Deltaproteobacteria	Deltaproteobacteria	NB1-j	uncultured NB1-j	uncultured NB1-j	uncultured NB1-j	512	0.0487268
Otu1083	1.66636	1.66311	0.00324525	0.204262	307.792	317.665	308.393	0.0601582	-0.0363694	0.176896	FALSE	Bacteria	Chloroflexi	Dehalococcoidia	uncultured Dehalococcoidia	uncultured Dehalococcoidia	uncultured Dehalococcoidia	uncultured Dehalococcoidia	128	0.0121817
Otu1084	1.67121	1.6642	0.00700971	0.217325	307.799	317.665	309.095	0.129945	0.0140791	0.276103	TRUE	Bacteria	Gemmatimonadetes	BD2-11 terrestrial group	uncultured BD2-11 terrestrial group	uncultured BD2-11 terrestrial group	uncultured BD2-11 terrestrial group	uncultured BD2-11 terrestrial group	205	0.0195098
Otu1089	1.69346	1.64938	0.0440865	0.039757	307.711	317.665	315.936	0.817044	0.679339	0.947556	TRUE	Bacteria	Bacteroidetes	Bacteroidia	Bacteroidales	Bacteroidetes BD2-2	uncultured Bacteroidetes BD2-2	uncultured Bacteroidetes BD2-2	220	0.0209373
Otu109	1.66568	1.65505	0.0106331	0.107701	307.744	317.665	309.722	0.197078	0.0501916	0.338521	TRUE	Bacteria	Deltaproteobacteria	Deltaproteobacteria	Myxococcales	bacteriap25	uncultured bacteriap25	uncultured bacteriap25	830	0.0789907
Otu1093	1.66633	1.64983	0.016495	0.0452081	307.713	317.665	310.79	0.3057	0.171032	0.455238	TRUE	Bacteria	Chloroflexi	Anaerolineae	Anaerolineales	Anaerolineaceae	Pelolinea	uncultured Pelolinea	120	0.0114203
Otu1097	1.69554	1.64937	0.0461728	0.0396663	307.711	317.665	316.325	0.85571	0.759058	0.931164	TRUE	Bacteria	Firmicutes	Clostridia	Clostridiales	Family XIII	uncultured Family XIII	uncultured Family XIII	571	0.0543418
Otu11	1.68861	1.65269	0.0359142	0.0794623	307.73	317.665	314.418	0.66562	0.560102	0.775465	TRUE	Bacteria	Epsilonbacteraeota	Campylobacteria	Campylobacterales	Arcobacteraceae	Arcobacter	uncultured Arcobacter	87818	8.3576
Otu110	1.69163	1.65895	0.0326782	0.154421	307.768	317.665	313.83	0.605713	0.488832	0.722973	TRUE	Bacteria	Deltaproteobacteria	Deltaproteobacteria	Desulfobacterales	Desulfobacteraceae	Desulfofaba	uncultured Desulfofaba	4039	0.38439
Otu1100	1.6641	1.65719	0.0069027	0.13336	307.757	317.665	309.039	0.127942	0.0654689	0.17901	TRUE	Bacteria	Planctomycetes	Phycisphaerae	Phycisphaerales	Phycisphaeraceae	uncultured Phycisphaeraceae	uncultured Phycisphaeraceae	171	0.016274
Otu1101	1.6621	1.65509	0.00700675	0.108173	307.745	317.665	309.047	0.129866	-0.0169464	0.333817	FALSE	Bacteria	Planctomycetes	Phycisphaerae	MSBL9	SG8-4	uncultured SG8-4	uncultured SG8-4	123	0.0117059
Otu1114	1.66764	1.65795	0.00969194	0.142393	307.762	317.665	309.561	0.179643	0.0592849	0.334593	TRUE	Bacteria	Chloroflexi	Anaerolineae	SBR1031	uncultured SBR1031	uncultured SBR1031	uncultured SBR1031	636	0.0605278
Otu1116	1.67034	1.66347	0.00687161	0.208487	307.794	317.665	309.066	0.127382	0.0505391	0.223151	TRUE	Bacteria	Acidobacteria	Subgroup 17	uncultured Subgroup 17	uncultured Subgroup 17	uncultured Subgroup 17	uncultured Subgroup 17	167	0.0158933
Otu1118	1.66435	1.65549	0.00885692	0.112974	307.747	317.665	309.393	0.164158	0.0642989	0.270715	TRUE	Bacteria	Planctomycetes	Phycisphaerae	MSBL9	SG8-4	uncultured SG8-4	uncultured SG8-4	349	0.0332142
Otu1132	1.66604	1.65795	0.00809086	0.142451	307.762	317.665	309.264	0.149967	0.0111446	0.28711	TRUE	Bacteria	Chloroflexi	Anaerolineae	SBR1031	uncultured SBR1031	uncultured SBR1031	uncultured SBR1031	249	0.0236972
Otu1137	1.67471	1.67253	0.0021857	0.316999	307.848	317.665	308.251	0.0405272	-0.0627865	0.143219	FALSE	Bacteria	Planctomycetes	Phycisphaerae	Phycisphaerales	Phycisphaeraceae	Urania-1B-19 marine sediment group	uncultured Urania-1B-19 marine sediment group	557	0.0530095
Otu114	1.66351	1.65617	0.00733415	0.12114	307.751	317.665	309.114	0.135936	0.0913871	0.191185	TRUE	Bacteria	Chloroflexi	Anaerolineae	Anaerolineales	Anaerolineaceae	uncultured Anaerolineaceae	uncultured Anaerolineaceae	2883	0.274374
Otu1142	1.69271	1.65405	0.0386622	0.0957173	307.738	317.665	314.932	0.716567	0.652482	0.782442	TRUE	Bacteria	Bacteroidetes	Bacteroidia	Bacteroidales	Marinifilaceae	Marinifilum	uncultured Marinifilum	327	0.0311205
Otu1148	1.6721	1.66321	0.00889608	0.205394	307.793	317.665	309.439	0.16491	-0.00223859	0.344426	FALSE	Bacteria	Deltaproteobacteria	Deltaproteobacteria	Myxococcales	BIrii41	uncultured BIrii41	uncultured BIrii41	244	0.0232214
Otu1151	1.67086	1.65861	0.0122473	0.150353	307.766	317.665	310.038	0.227011	0.110792	0.351036	TRUE	Bacteria	Gammaproteobacteria	Gammaproteobacteria	uncultured Gammaproteobacteria	uncultured Gammaproteobacteria	uncultured Gammaproteobacteria	uncultured Gammaproteobacteria	127	0.0120865
Otu1156	1.66107	1.65339	0.00767622	0.0878165	307.735	317.665	309.163	0.14227	0.0624705	0.229259	TRUE	Bacteria	Acidobacteria	Aminicenantia	Aminicenantales	uncultured Aminicenantales	uncultured Aminicenantales	uncultured Aminicenantales	217	0.0206518
Otu1162	1.66373	1.67256	-0.00882888	0.317412	307.848	317.665	306.223	-0.163705	-0.564551	0.23086	FALSE	Bacteria	Planctomycetes	Planctomycetacia	Planctomycetales	uncultured Planctomycetales	uncultured Planctomycetales	uncultured Planctomycetales	472	0.04492
Otu1165	1.65969	1.65006	0.00962654	0.0479353	307.715	317.665	309.51	0.178408	0.0953981	0.252052	TRUE	Archaea	Crenarchaeota	Bathyarchaeia	uncultured Bathyarchaeia	uncultured Bathyarchaeia	uncultured Bathyarchaeia	uncultured Bathyarchaeia	169	0.0160837
Otu1166	1.66821	1.66223	0.00598393	0.193647	307.787	317.665	308.895	0.110924	-0.0271678	0.276353	FALSE	Bacteria	Planctomycetes	Planctomycetacia	Pirellulales	Pirellulaceae	Pir4 lineage	uncultured Pir4 lineage	392	0.0373065
Otu117	1.66754	1.66026	0.00727639	0.170139	307.775	317.665	309.124	0.134876	-0.000252159	0.273604	FALSE	Bacteria	Gammaproteobacteria	Gammaproteobacteria	Nitrosococcales	Nitrosococcaceae	AqS1	uncultured AqS1	1100	0.104687
Otu11712	1.65961	1.65214	0.00747174	0.0728518	307.727	317.665	309.119	0.138477	0.0767539	0.202833	TRUE	Unassigned	uncultured Unassigned	uncultured Unassigned	uncultured Unassigned	uncultured Unassigned	uncultured Unassigned	uncultured Unassigned	255	0.0242682
Otu1174	1.66514	1.65723	0.00791012	0.13382	307.757	317.665	309.226	0.146614	0.0455124	0.251503	TRUE	Bacteria	Gammaproteobacteria	Gammaproteobacteria	Gammaproteobacteria Incertae Sedis	Unknown Family	uncultured Unknown Family	uncultured Unknown Family	359	0.0341659
Otu118	1.66141	1.64917	0.0122397	0.0373267	307.71	317.665	309.993	0.226834	0.155026	0.303899	TRUE	Archaea	Thaumarchaeota	Nitrososphaeria	Nitrosopumilales	Nitrosopumilaceae	uncultured Nitrosopumilaceae	uncultured Nitrosopumilaceae	916	0.0871753
Otu1180	1.66244	1.65077	0.011674	0.0563801	307.719	317.665	309.895	0.216355	0.026569	0.418991	TRUE	Unassigned	uncultured Unassigned	uncultured Unassigned	uncultured Unassigned	uncultured Unassigned	uncultured Unassigned	uncultured Unassigned	170	0.0161788
Otu1181	1.68528	1.6494	0.0358779	0.0400129	307.711	317.665	314.404	0.664916	0.505089	0.806545	TRUE	Bacteria	Tenericutes	Mollicutes	Izimaplasmatales	uncultured Izimaplasmatales	uncultured Izimaplasmatales	uncultured Izimaplasmatales	634	0.0603375
Otu1184	1.6702	1.66318	0.00702581	0.204992	307.793	317.665	309.093	0.13024	0.00689055	0.29875	TRUE	Bacteria	Acidobacteria	Subgroup 22	uncultured Subgroup 22	uncultured Subgroup 22	uncultured Subgroup 22	uncultured Subgroup 22	270	0.0256958
Otu1191	1.66689	1.66135	0.00554366	0.183089	307.782	317.665	308.809	0.10276	-0.0701795	0.286492	FALSE	Bacteria	Latescibacteria	Latescibacteria	Latescibacterales	Latescibacteraceae	uncultured Latescibacteraceae	uncultured Latescibacteraceae	538	0.0512012
Otu1193	1.6929	1.66072	0.0321799	0.175613	307.778	317.665	313.742	0.596498	0.351666	0.774083	TRUE	Unassigned	uncultured Unassigned	uncultured Unassigned	uncultured Unassigned	uncultured Unassigned	uncultured Unassigned	uncultured Unassigned	350	0.0333094
Otu1194	1.67338	1.66705	0.00632551	0.25142	307.816	317.665	308.984	0.117269	0.0221418	0.222759	TRUE	Bacteria	Deltaproteobacteria	Deltaproteobacteria	NB1-j	uncultured NB1-j	uncultured NB1-j	uncultured NB1-j	746	0.0709965
Otu1198	1.66584	1.66115	0.0046882	0.180747	307.781	317.665	308.649	0.0869029	0.0346338	0.157778	TRUE	Bacteria	Planctomycetes	Planctomycetacia	Planctomycetales	Rubinisphaeraceae	Planctomicrobium	uncultured Planctomicrobium	254	0.0241731
Otu1202	1.67267	1.66023	0.0124363	0.169776	307.775	317.665	310.081	0.230521	0.104157	0.378187	TRUE	Bacteria	Gemmatimonadetes	BD2-11 terrestrial group	uncultured BD2-11 terrestrial group	uncultured BD2-11 terrestrial group	uncultured BD2-11 terrestrial group	uncultured BD2-11 terrestrial group	348	0.033119
Otu1204	1.66447	1.65771	0.00675862	0.139584	307.76	317.665	309.015	0.125273	0.0407335	0.217455	TRUE	Bacteria	Chloroflexi	Anaerolineae	Ardenticatenales	uncultured Ardenticatenales	uncultured Ardenticatenales	uncultured Ardenticatenales	742	0.0706158
Otu121	1.69877	1.65513	0.0436318	0.108709	307.745	317.665	315.858	0.808687	0.644017	0.951623	TRUE	Bacteria	Gammaproteobacteria	Gammaproteobacteria	Vibrionales	Vibrionaceae	Photobacterium	uncultured Photobacterium	6506	0.619173
Otu12128	1.66449	1.65296	0.0115323	0.0826158	307.732	317.665	309.879	0.213736	0.0563248	0.393104	TRUE	Bacteria	Latescibacteria	Latescibacteria	Latescibacterales	Latescibacteraceae	uncultured Latescibacteraceae	uncultured Latescibacteraceae	312	0.0296929
Otu1215	1.66441	1.65504	0.00937337	0.107553	307.744	317.665	309.487	0.173729	0.031863	0.323393	TRUE	Bacteria	Gammaproteobacteria	Gammaproteobacteria	Gammaproteobacteria Incertae Sedis	Unknown Family	uncultured Unknown Family	uncultured Unknown Family	355	0.0337852
Otu122	1.66743	1.65598	0.0114563	0.118811	307.75	317.665	309.879	0.212339	0.10531	0.313405	TRUE	Bacteria	Deltaproteobacteria	Deltaproteobacteria	Myxococcales	bacteriap25	uncultured bacteriap25	uncultured bacteriap25	913	0.0868898
Otu1230	1.67859	1.65112	0.0274676	0.060624	307.721	317.665	312.84	0.509062	0.421647	0.610508	TRUE	Bacteria	Firmicutes	Clostridia	Clostridiales	Clostridiaceae 1	uncultured Clostridiaceae 1	uncultured Clostridiaceae 1	416	0.0395905
Otu1233	1.68658	1.65299	0.0335877	0.0830576	307.732	317.665	313.985	0.622504	0.472342	0.779482	TRUE	Bacteria	Firmicutes	Clostridia	Clostridiales	Clostridiales Incertae Sedis	Dethiosulfatibacter	uncultured Dethiosulfatibacter	248	0.0236021
Otu124	1.67026	1.66475	0.00550572	0.223901	307.802	317.665	308.82	0.102065	0.00869619	0.189137	TRUE	Bacteria	Planctomycetes	OM190	uncultured OM190	uncultured OM190	uncultured OM190	uncultured OM190	2021	0.192338
Otu1244	1.67353	1.66593	0.00760617	0.237942	307.809	317.665	309.214	0.141008	0.0287334	0.237629	TRUE	Bacteria	Deltaproteobacteria	Deltaproteobacteria	NB1-j	uncultured NB1-j	uncultured NB1-j	uncultured NB1-j	256	0.0243634
Otu1247	1.66437	1.65488	0.00949537	0.105636	307.743	317.665	309.509	0.17599	0.0654862	0.283682	TRUE	Bacteria	Deltaproteobacteria	Deltaproteobacteria	Desulfobacterales	Desulfobulbaceae	uncultured Desulfobulbaceae	uncultured Desulfobulbaceae	164	0.0156078
Otu1249	1.66995	1.66474	0.00520807	0.223753	307.802	317.665	308.765	0.0965474	-0.0328847	0.22938	FALSE	Bacteria	Deltaproteobacteria	Deltaproteobacteria	RCP2-54	uncultured RCP2-54	uncultured RCP2-54	uncultured RCP2-54	187	0.0177967
Otu1253	1.66449	1.65431	0.0101833	0.0987844	307.74	317.665	309.634	0.188739	0.0170592	0.36381	TRUE	Bacteria	Acidobacteria	Subgroup 18	uncultured Subgroup 18	uncultured Subgroup 18	uncultured Subgroup 18	uncultured Subgroup 18	232	0.0220793
Otu1254	1.6624	1.64952	0.0128724	0.0415144	307.712	317.665	310.113	0.238561	0.116786	0.347374	TRUE	Bacteria	Deltaproteobacteria	Deltaproteobacteria	Desulfarculales	Desulfarculaceae	Desulfatiglans	uncultured Desulfatiglans	160	0.0152271
Otu1255	1.66952	1.66372	0.00579687	0.211564	307.796	317.665	308.868	0.10746	0.0363269	0.174623	TRUE	Bacteria	Planctomycetes	Brocadiae	SM23-32	Planctomycetes bacterium SM23_32	Planctomycetes bacterium SM23_32	Planctomycetes bacterium SM23_32	339	0.0322625
Otu1257	1.66957	1.66659	0.00297664	0.245916	307.813	317.665	308.363	0.0551836	-0.0317948	0.151175	FALSE	Bacteria	Acidobacteria	AT-s3-28	uncultured AT-s3-28	uncultured AT-s3-28	uncultured AT-s3-28	uncultured AT-s3-28	1057	0.100594
Otu1264	1.67046	1.66577	0.00468585	0.236111	307.808	317.665	308.674	0.0868686	-0.0313996	0.232364	FALSE	Bacteria	Planctomycetes	Phycisphaerae	CCM11a	uncultured CCM11a	uncultured CCM11a	uncultured CCM11a	228	0.0216987
Otu1265	1.66754	1.65476	0.0127867	0.104195	307.743	317.665	310.121	0.236991	0.0396848	0.42654	TRUE	Bacteria	Planctomycetes	Planctomycetacia	Pirellulales	Pirellulaceae	Pir4 lineage	uncultured Pir4 lineage	240	0.0228407
Otu1267	1.66509	1.65378	0.0113062	0.092532	307.737	317.665	309.841	0.209548	0.074508	0.338935	TRUE	Bacteria	Chloroflexi	Anaerolineae	SBR1031	uncultured SBR1031	uncultured SBR1031	uncultured SBR1031	278	0.0264571
Otu1270	1.66664	1.6657	0.000938374	0.235261	307.808	317.665	307.981	0.017396	-0.125715	0.162711	FALSE	Bacteria	Planctomycetes	Planctomycetacia	Pirellulales	Pirellulaceae	Rubripirellula	uncultured Rubripirellula	362	0.0344514
Otu1272	1.66696	1.66319	0.00376654	0.20519	307.793	317.665	308.49	0.0698218	-0.0457736	0.216138	FALSE	Bacteria	Chloroflexi	Anaerolineae	SBR1031	uncultured SBR1031	uncultured SBR1031	uncultured SBR1031	175	0.0166547
Otu1274	1.66534	1.65362	0.011722	0.0906	307.736	317.665	309.917	0.217255	0.120562	0.296473	TRUE	Bacteria	Latescibacteria	Latescibacteria	Latescibacterales	Latescibacteraceae	uncultured Latescibacteraceae	uncultured Latescibacteraceae	213	0.0202711
Otu128	1.66914	1.66162	0.00751928	0.186375	307.783	317.665	309.176	0.139383	0.0420245	0.260849	TRUE	Bacteria	Actinobacteria	Thermoleophilia	Gaiellales	uncultured Gaiellales	uncultured Gaiellales	uncultured Gaiellales	918	0.0873657
Otu1282	1.66427	1.65518	0.00909117	0.109203	307.745	317.665	309.435	0.168499	0.0246337	0.320029	TRUE	Archaea	Crenarchaeota	Bathyarchaeia	uncultured Bathyarchaeia	uncultured Bathyarchaeia	uncultured Bathyarchaeia	uncultured Bathyarchaeia	263	0.0250296
Otu1285	1.68753	1.65063	0.0369021	0.054796	307.718	317.665	314.598	0.683908	0.597137	0.767746	TRUE	Bacteria	Bacteroidetes	Bacteroidia	Bacteroidales	Marinilabiliaceae	uncultured Marinilabiliaceae	uncultured Marinilabiliaceae	282	0.0268378
Otu1286	1.67266	1.66952	0.00313882	0.281	307.83	317.665	308.409	0.0581947	-0.113715	0.21764	FALSE	Bacteria	Deltaproteobacteria	Deltaproteobacteria	NB1-j	uncultured NB1-j	uncultured NB1-j	uncultured NB1-j	795	0.0756598
Otu131	1.66739	1.66082	0.0065696	0.176799	307.779	317.665	308.996	0.121777	0.0203826	0.217476	TRUE	Bacteria	Gammaproteobacteria	Gammaproteobacteria	MBMPE27	uncultured MBMPE27	uncultured MBMPE27	uncultured MBMPE27	1024	0.0974536
Otu132	1.66173	1.6517	0.0100288	0.0676011	307.725	317.665	309.593	0.185868	0.105111	0.281583	TRUE	Bacteria	Marinimicrobia (SAR406 clade)	uncultured Marinimicrobia (SAR406 clade)	uncultured Marinimicrobia (SAR406 clade)	uncultured Marinimicrobia (SAR406 clade)	uncultured Marinimicrobia (SAR406 clade)	uncultured Marinimicrobia (SAR406 clade)	2517	0.239542
Otu1320	1.67103	1.66606	0.00496852	0.239512	307.81	317.665	308.728	0.0921096	0.0249629	0.16519	TRUE	Bacteria	Latescibacteria	Latescibacteria	Latescibacterales	Latescibacteraceae	uncultured Latescibacteraceae	uncultured Latescibacteraceae	309	0.0294074
Otu1324	1.6682	1.66331	0.00489103	0.206563	307.793	317.665	308.699	0.0906669	0.00323866	0.177193	TRUE	Bacteria	Acidobacteria	Subgroup 9	uncultured Subgroup 9	uncultured Subgroup 9	uncultured Subgroup 9	uncultured Subgroup 9	306	0.0291219
Otu1336	1.66425	1.65267	0.0115793	0.0791731	307.73	317.665	309.886	0.214605	0.109042	0.327611	TRUE	Bacteria	Chloroflexi	Anaerolineae	Anaerolineales	Anaerolineaceae	uncultured Anaerolineaceae	uncultured Anaerolineaceae	378	0.0359741
Otu13369	1.66644	1.6729	-0.00645635	0.32144	307.85	317.665	306.662	-0.119714	-0.541709	0.205281	FALSE	Bacteria	Chloroflexi	Anaerolineae	SBR1031	uncultured SBR1031	uncultured SBR1031	uncultured SBR1031	328	0.0312156
Otu1337	1.66818	1.66501	0.00317589	0.226927	307.804	317.665	308.391	0.0588752	-0.0610305	0.200019	FALSE	Bacteria	Planctomycetes	Phycisphaerae	Phycisphaerales	Phycisphaeraceae	Urania-1B-19 marine sediment group	uncultured Urania-1B-19 marine sediment group	226	0.0215083
Otu1338	1.66879	1.66287	0.00592261	0.201303	307.791	317.665	308.887	0.109789	-0.0256229	0.259081	FALSE	Bacteria	Planctomycetes	Planctomycetacia	Planctomycetales	uncultured Planctomycetales	uncultured Planctomycetales	uncultured Planctomycetales	645	0.0613844
Otu1347	1.66565	1.65803	0.00761735	0.143382	307.762	317.665	309.176	0.14119	0.00471325	0.274916	TRUE	Archaea	Crenarchaeota	Crenarchaeota Incertae Sedis	Aigarchaeales	Geothermarchaeaceae	uncultured Geothermarchaeaceae	uncultured Geothermarchaeaceae	268	0.0255054
Otu136	1.67241	1.66779	0.00461518	0.260301	307.82	317.665	308.672	0.0855629	0.0254288	0.152478	TRUE	Bacteria	Planctomycetes	OM190	uncultured OM190	uncultured OM190	uncultured OM190	uncultured OM190	844	0.0803231
Otu13612	1.66854	1.66181	0.00672848	0.188693	307.785	317.665	309.031	0.124724	0.04748	0.198256	TRUE	Bacteria	Gemmatimonadetes	PAUC43f marine benthic group	uncultured PAUC43f marine benthic group	uncultured PAUC43f marine benthic group	uncultured PAUC43f marine benthic group	uncultured PAUC43f marine benthic group	634	0.0603375
Otu137	1.6994	1.6575	0.0419047	0.137003	307.759	317.665	315.54	0.77671	0.61888	0.929098	TRUE	Bacteria	Gammaproteobacteria	Gammaproteobacteria	Vibrionales	Vibrionaceae	Photobacterium	uncultured Photobacterium	2216	0.210896
Otu1371	1.66498	1.65245	0.0125353	0.0765284	307.729	317.665	310.063	0.232323	0.135819	0.333268	TRUE	Bacteria	Acidobacteria	Aminicenantia	Aminicenantales	uncultured Aminicenantales	uncultured Aminicenantales	uncultured Aminicenantales	525	0.049964
Otu1375	1.66531	1.6562	0.00911784	0.121423	307.751	317.665	309.445	0.168997	0.0601854	0.288875	TRUE	Bacteria	Deltaproteobacteria	Deltaproteobacteria	Myxococcales	MidBa8	uncultured MidBa8	uncultured MidBa8	260	0.0247441
Otu13789	1.66321	1.6611	0.00210557	0.180202	307.78	317.665	308.171	0.0390299	-0.056016	0.11939	FALSE	Bacteria	Nitrospirae	Thermodesulfovibrionia	uncultured Thermodesulfovibrionia	uncultured Thermodesulfovibrionia	uncultured Thermodesulfovibrionia	uncultured Thermodesulfovibrionia	370	0.0352127
Otu1379	1.67388	1.66701	0.00687299	0.250916	307.815	317.665	309.085	0.127419	-0.0122514	0.28845	FALSE	Bacteria	Deltaproteobacteria	Deltaproteobacteria	NB1-j	uncultured NB1-j	uncultured NB1-j	uncultured NB1-j	327	0.0311205
Otu138	1.69375	1.65777	0.0359816	0.140276	307.761	317.665	314.44	0.666928	0.580327	0.770993	TRUE	Bacteria	Deltaproteobacteria	Deltaproteobacteria	Desulfovibrionales	Desulfovibrionaceae	Halodesulfovibrio	uncultured Halodesulfovibrio	4845	0.461097
Otu139	1.67054	1.66662	0.00392687	0.246196	307.813	317.665	308.538	0.0727999	-0.030093	0.190987	FALSE	Bacteria	Alphaproteobacteria	Alphaproteobacteria	Rhodovibrionales	Kiloniellaceae	uncultured Kiloniellaceae	uncultured Kiloniellaceae	3195	0.304067
Otu1405	1.66786	1.66461	0.00324988	0.222143	307.801	317.665	308.402	0.0602462	-0.131596	0.231199	FALSE	Bacteria	Planctomycetes	Planctomycetacia	Pirellulales	Pirellulaceae	Rhodopirellula	uncultured Rhodopirellula	338	0.0321673
Otu1410	1.66563	1.65792	0.00771345	0.142053	307.761	317.665	309.193	0.142971	-0.0800643	0.368653	FALSE	Bacteria	Planctomycetes	vadinHA49	uncultured vadinHA49	uncultured vadinHA49	uncultured vadinHA49	uncultured vadinHA49	128	0.0121817
Otu142	1.67209	1.66599	0.00610365	0.238696	307.809	317.665	308.937	0.113153	-0.00326652	0.234039	FALSE	Bacteria	Deltaproteobacteria	Deltaproteobacteria	NB1-j	uncultured NB1-j	uncultured NB1-j	uncultured NB1-j	3333	0.3172
Otu1420	1.67261	1.66519	0.00742126	0.22909	307.805	317.665	309.176	0.137577	0.0109876	0.292975	TRUE	Bacteria	Acidobacteria	Subgroup 22	uncultured Subgroup 22	uncultured Subgroup 22	uncultured Subgroup 22	uncultured Subgroup 22	168	0.0159885
Otu14252	1.66544	1.66069	0.00475261	0.175182	307.778	317.665	308.659	0.088096	-0.0259064	0.209899	FALSE	Bacteria	Latescibacteria	uncultured Latescibacteria	uncultured Latescibacteria	uncultured Latescibacteria	uncultured Latescibacteria	uncultured Latescibacteria	218	0.020747
Otu143	1.6658	1.65916	0.0066435	0.156876	307.769	317.665	309.001	0.123142	0.0575034	0.218411	TRUE	Bacteria	Chloroflexi	Anaerolineae	Anaerolineales	Anaerolineaceae	uncultured Anaerolineaceae	uncultured Anaerolineaceae	2934	0.279228
Otu1430	1.67386	1.65269	0.0211742	0.0793831	307.73	317.665	311.673	0.392434	0.157941	0.61658	TRUE	Archaea	Asgardaeota	uncultured Asgardaeota	uncultured Asgardaeota	uncultured Asgardaeota	uncultured Asgardaeota	uncultured Asgardaeota	265	0.0252199
Otu1436	1.66095	1.65053	0.0104163	0.0535914	307.718	317.665	309.66	0.193045	0.115003	0.271826	TRUE	Bacteria	Planctomycetes	Phycisphaerae	MSBL9	SG8-4	uncultured SG8-4	uncultured SG8-4	271	0.025791
Otu1437	1.66738	1.66657	0.000806625	0.245631	307.813	317.665	307.962	0.0149539	-0.223189	0.238361	FALSE	Bacteria	Nitrospinae	P9X2b3D02	uncultured P9X2b3D02	uncultured P9X2b3D02	uncultured P9X2b3D02	uncultured P9X2b3D02	314	0.0298832
Otu144	1.66136	1.65049	0.0108743	0.0530454	307.717	317.665	309.745	0.201533	0.110915	0.298983	TRUE	Bacteria	Bacteroidetes	Ignavibacteria	Ignavibacteriales	PHOS-HE36	uncultured PHOS-HE36	uncultured PHOS-HE36	1016	0.0966923
Otu1444	1.67562	1.66437	0.0112535	0.219243	307.8	317.665	309.881	0.208617	0.0559738	0.386129	TRUE	Bacteria	Deltaproteobacteria	Deltaproteobacteria	Desulfarculales	Desulfarculaceae	uncultured Desulfarculaceae	uncultured Desulfarculaceae	169	0.0160837
Otu145	1.66446	1.65972	0.00474223	0.16358	307.772	317.665	308.652	0.0879018	-0.0649472	0.228939	FALSE	Bacteria	Nitrospirae	Nitrospira	Nitrospirales	Nitrospiraceae	Nitrospira	uncultured Nitrospira	1083	0.103069
Otu1459	1.6672	1.65629	0.0109035	0.122572	307.752	317.665	309.778	0.202094	-0.0270629	0.430326	FALSE	Bacteria	Latescibacteria	Latescibacteria	Latescibacterales	Latescibacteraceae	uncultured Latescibacteraceae	uncultured Latescibacteraceae	133	0.0126576
Otu1476	1.6699	1.66794	0.00195653	0.262043	307.821	317.665	308.182	0.0362731	-0.247271	0.298709	FALSE	Bacteria	WS1	uncultured WS1	uncultured WS1	uncultured WS1	uncultured WS1	uncultured WS1	167	0.0158933
Otu148	1.66617	1.65997	0.00620169	0.166614	307.774	317.665	308.923	0.114955	0.00823885	0.221242	TRUE	Bacteria	Gammaproteobacteria	Gammaproteobacteria	AT-s2-59	uncultured AT-s2-59	uncultured AT-s2-59	uncultured AT-s2-59	545	0.0518674
Otu149	1.66222	1.65246	0.00975432	0.076715	307.729	317.665	309.546	0.180782	0.114758	0.245802	TRUE	Bacteria	Nitrospirae	Thermodesulfovibrionia	uncultured Thermodesulfovibrionia	uncultured Thermodesulfovibrionia	uncultured Thermodesulfovibrionia	uncultured Thermodesulfovibrionia	2703	0.257243
Otu1491	1.66571	1.65249	0.0132177	0.0770556	307.729	317.665	310.191	0.244971	0.0541358	0.467454	TRUE	Bacteria	Gammaproteobacteria	Gammaproteobacteria	B2M28	uncultured B2M28	uncultured B2M28	uncultured B2M28	198	0.0188436
Otu1495	1.66105	1.65028	0.0107616	0.0506286	307.716	317.665	309.723	0.199444	0.0958333	0.306796	TRUE	Archaea	Crenarchaeota	Bathyarchaeia	uncultured Bathyarchaeia	uncultured Bathyarchaeia	uncultured Bathyarchaeia	uncultured Bathyarchaeia	138	0.0131334
Otu1496	1.66695	1.65504	0.0119138	0.107516	307.744	317.665	309.96	0.220814	0.0614027	0.388326	TRUE	Bacteria	Planctomycetes	Planctomycetacia	Pirellulales	Pirellulaceae	Pir4 lineage	uncultured Pir4 lineage	219	0.0208421
Otu150	1.66401	1.65818	0.00582754	0.145171	307.763	317.665	308.845	0.108016	-0.0101842	0.212508	FALSE	Bacteria	Chloroflexi	Anaerolineae	Anaerolineales	Anaerolineaceae	uncultured Anaerolineaceae	uncultured Anaerolineaceae	1106	0.105258
Otu15047	1.68733	1.65863	0.0287029	0.150563	307.766	317.665	313.092	0.532023	0.415555	0.635888	TRUE	Bacteria	Deltaproteobacteria	Deltaproteobacteria	Desulfobacterales	Desulfobacteraceae	Desulfotignum	uncultured Desulfotignum	666	0.0633829
Otu15146	1.66207	1.65272	0.00935177	0.0797523	307.731	317.665	309.472	0.173322	0.0518463	0.298507	TRUE	Bacteria	Chloroflexi	Anaerolineae	Anaerolineales	Anaerolineaceae	uncultured Anaerolineaceae	uncultured Anaerolineaceae	684	0.065096
Otu152	1.66412	1.65064	0.0134822	0.0548633	307.718	317.665	310.232	0.249867	0.136139	0.373887	TRUE	Bacteria	Chloroflexi	Anaerolineae	Anaerolineales	Anaerolineaceae	uncultured Anaerolineaceae	uncultured Anaerolineaceae	917	0.0872705
Otu1529	1.66439	1.66047	0.00391185	0.172657	307.777	317.665	308.502	0.0725111	-0.0272671	0.151656	FALSE	Bacteria	Chloroflexi	Anaerolineae	ADurb.Bin180	uncultured ADurb.Bin180	uncultured ADurb.Bin180	uncultured ADurb.Bin180	212	0.0201759
Otu153	1.66255	1.65858	0.00397378	0.14995	307.765	317.665	308.503	0.0736562	-0.0497903	0.209365	FALSE	Bacteria	Nitrospirae	Nitrospira	Nitrospirales	Nitrospiraceae	Nitrospira	uncultured Nitrospira	679	0.0646201
Otu1531	1.66587	1.64747	0.0184026	0.0168854	307.699	317.666	311.136	0.341042	0.206797	0.469719	TRUE	Bacteria	Dependentiae	Babeliae	Babeliales	uncultured Babeliales	uncultured Babeliales	uncultured Babeliales	190	0.0180822
Otu1535	1.66437	1.65964	0.0047285	0.162713	307.772	317.665	308.649	0.0876471	-0.0221407	0.197788	FALSE	Bacteria	Planctomycetes	Planctomycetacia	Pirellulales	Pirellulaceae	Pir4 lineage	uncultured Pir4 lineage	436	0.0414939
Otu155	1.672	1.65372	0.01828	0.0917684	307.737	317.665	311.138	0.3388	0.22706	0.447446	TRUE	Archaea	Crenarchaeota	Bathyarchaeia	uncultured Bathyarchaeia	uncultured Bathyarchaeia	uncultured Bathyarchaeia	uncultured Bathyarchaeia	1382	0.131524
Otu1558	1.66641	1.65838	0.00803527	0.147558	307.764	317.665	309.255	0.148937	-0.00914723	0.301727	FALSE	Bacteria	Planctomycetes	Planctomycetacia	Pirellulales	Pirellulaceae	Pir4 lineage	uncultured Pir4 lineage	159	0.015132
Otu156	1.67079	1.66647	0.00431933	0.244421	307.812	317.665	308.61	0.0800754	0.0185375	0.154161	TRUE	Bacteria	Planctomycetes	vadinHA49	uncultured vadinHA49	uncultured vadinHA49	uncultured vadinHA49	uncultured vadinHA49	912	0.0867947
Otu1564	1.67306	1.66723	0.00583529	0.253526	307.817	317.665	308.894	0.108182	0.036748	0.187534	TRUE	Bacteria	Deltaproteobacteria	Deltaproteobacteria	NB1-j	uncultured NB1-j	uncultured NB1-j	uncultured NB1-j	146	0.0138948
Otu1567	1.67133	1.65309	0.0182478	0.0841722	307.733	317.665	311.13	0.338201	0.12626	0.509946	TRUE	Bacteria	Armatimonadetes	DG-56	uncultured DG-56	uncultured DG-56	uncultured DG-56	uncultured DG-56	162	0.0154175
Otu1569	1.66439	1.66051	0.00388197	0.173107	307.777	317.665	308.496	0.0719572	-0.156599	0.364906	FALSE	Bacteria	Deltaproteobacteria	Deltaproteobacteria	Desulfarculales	Desulfarculaceae	uncultured Desulfarculaceae	uncultured Desulfarculaceae	108	0.0102783
Otu1576	1.6675	1.6599	0.00760362	0.165764	307.773	317.665	309.183	0.140941	0.0150523	0.254087	TRUE	Bacteria	Planctomycetes	Phycisphaerae	Phycisphaerales	AKAU3564 sediment group	uncultured AKAU3564 sediment group	uncultured AKAU3564 sediment group	257	0.0244586
Otu1578	1.66605	1.66017	0.0058826	0.168954	307.775	317.665	308.865	0.109041	-0.0165407	0.272588	FALSE	Bacteria	Planctomycetes	Planctomycetacia	Pirellulales	Pirellulaceae	Pir4 lineage	uncultured Pir4 lineage	171	0.016274
Otu1591	1.66537	1.65786	0.00751216	0.141342	307.761	317.665	309.156	0.13924	0.043453	0.232438	TRUE	Bacteria	Acidobacteria	Subgroup 9	uncultured Subgroup 9	uncultured Subgroup 9	uncultured Subgroup 9	uncultured Subgroup 9	133	0.0126576
Otu15983	1.66503	1.64912	0.0159077	0.0366862	307.709	317.665	310.677	0.294812	0.198711	0.394725	TRUE	Archaea	Thaumarchaeota	Nitrososphaeria	Nitrosopumilales	Nitrosopumilaceae	uncultured Nitrosopumilaceae	uncultured Nitrosopumilaceae	469	0.0446345
Otu160	1.66766	1.66103	0.00663087	0.179249	307.78	317.665	309.009	0.122913	0.0286232	0.250792	TRUE	Bacteria	Alphaproteobacteria	Alphaproteobacteria	Rhizobiales	Hyphomicrobiaceae	uncultured Hyphomicrobiaceae	uncultured Hyphomicrobiaceae	1963	0.186818
Otu1612	1.66625	1.66115	0.00509929	0.180764	307.781	317.665	308.725	0.0945231	-0.0209073	0.243496	FALSE	Bacteria	Acidobacteria	Subgroup 9	uncultured Subgroup 9	uncultured Subgroup 9	uncultured Subgroup 9	uncultured Subgroup 9	340	0.0323577
Otu1613	1.66996	1.65831	0.0116529	0.146736	307.764	317.665	309.926	0.215991	0.110833	0.327311	TRUE	Bacteria	Gammaproteobacteria	Gammaproteobacteria	Nitrosococcales	Nitrosococcaceae	AqS1	uncultured AqS1	388	0.0369258
Otu163	1.69737	1.65548	0.0418895	0.112896	307.747	317.665	315.534	0.776401	0.72019	0.841285	TRUE	Bacteria	Firmicutes	Clostridia	Clostridiales	Family XII	Acidaminobacter	uncultured Acidaminobacter	2867	0.272851
Otu1637	1.67034	1.66572	0.00461319	0.235526	307.808	317.665	308.66	0.0855216	0.00895014	0.154303	TRUE	Bacteria	Deltaproteobacteria	Deltaproteobacteria	NB1-j	uncultured NB1-j	uncultured NB1-j	uncultured NB1-j	338	0.0321673
Otu1638	1.67692	1.66023	0.0166948	0.169685	307.775	317.665	310.87	0.309458	0.181497	0.448793	TRUE	Bacteria	Deltaproteobacteria	Deltaproteobacteria	NB1-j	uncultured NB1-j	uncultured NB1-j	uncultured NB1-j	238	0.0226504
Otu164	1.67587	1.65809	0.0177724	0.144145	307.762	317.665	311.061	0.329417	0.219759	0.43059	TRUE	Bacteria	Aerophobetes	uncultured Aerophobetes	uncultured Aerophobetes	uncultured Aerophobetes	uncultured Aerophobetes	uncultured Aerophobetes	563	0.0535805
Otu1649	1.66627	1.65588	0.0103917	0.117613	307.749	317.665	309.681	0.192605	0.0362972	0.369591	TRUE	Bacteria	Latescibacteria	Latescibacteria	Latescibacterales	Latescibacteraceae	Candidatus Latescibacter	uncultured Candidatus Latescibacter	158	0.0150368
Otu165	1.67253	1.66692	0.00560911	0.249789	307.815	317.665	308.851	0.103988	0.00308136	0.21322	TRUE	Bacteria	Deltaproteobacteria	Deltaproteobacteria	NB1-j	uncultured NB1-j	uncultured NB1-j	uncultured NB1-j	1243	0.118296
Otu166	1.66145	1.65111	0.0103458	0.0604629	307.721	317.665	309.649	0.19174	0.0799365	0.306021	TRUE	Bacteria	Acidobacteria	Aminicenantia	Aminicenantales	uncultured Aminicenantales	uncultured Aminicenantales	uncultured Aminicenantales	723	0.0688076
Otu1666	1.67264	1.66347	0.00917025	0.208478	307.794	317.665	309.491	0.169993	0.112315	0.229675	TRUE	Bacteria	Acidobacteria	Subgroup 22	uncultured Subgroup 22	uncultured Subgroup 22	uncultured Subgroup 22	uncultured Subgroup 22	418	0.0397809
Otu16921	1.6958	1.66433	0.0314649	0.21885	307.8	317.665	313.619	0.583292	0.477173	0.699993	TRUE	Bacteria	Deltaproteobacteria	Deltaproteobacteria	Desulfuromonadales	Desulfuromonadaceae	Desulfuromonas	uncultured Desulfuromonas	1116	0.106209
Otu1706	1.67464	1.66419	0.0104521	0.217103	307.799	317.665	309.732	0.193758	-0.0103463	0.3981	FALSE	Bacteria	Actinobacteria	Thermoleophilia	Gaiellales	uncultured Gaiellales	uncultured Gaiellales	uncultured Gaiellales	114	0.0108493
Otu171	1.6668	1.66607	0.000725901	0.239689	307.81	317.665	307.944	0.0134572	-0.199377	0.18848	FALSE	Bacteria	Nitrospirae	Nitrospira	Nitrospirales	Nitrospiraceae	Nitrospira	uncultured Nitrospira	537	0.0511061
Otu1712	1.66915	1.66346	0.00569385	0.208392	307.794	317.665	308.848	0.10555	0.016855	0.218611	TRUE	Bacteria	Alphaproteobacteria	Alphaproteobacteria	Rhodovibrionales	Kiloniellaceae	uncultured Kiloniellaceae	uncultured Kiloniellaceae	281	0.0267427
Otu17126	1.66038	1.65475	0.00562557	0.104129	307.743	317.665	308.789	0.104266	-0.0397914	0.223407	FALSE	Archaea	Crenarchaeota	Bathyarchaeia	uncultured Bathyarchaeia	uncultured Bathyarchaeia	uncultured Bathyarchaeia	uncultured Bathyarchaeia	292	0.0277895
Otu172	1.6701	1.66211	0.00799063	0.192209	307.786	317.665	309.266	0.148121	0.0401934	0.252555	TRUE	Bacteria	Nitrospirae	Nitrospira	Nitrospirales	Nitrospiraceae	Nitrospira	uncultured Nitrospira	1173	0.111634
Otu173	1.66326	1.65272	0.010541	0.0798173	307.731	317.665	309.693	0.195363	0.0413056	0.359421	TRUE	Bacteria	Spirochaetes	Spirochaetia	Spirochaetales	Spirochaetaceae	uncultured Spirochaetaceae	uncultured Spirochaetaceae	483	0.0459669
Otu174	1.66318	1.65244	0.0107391	0.0764716	307.729	317.665	309.729	0.199033	0.112578	0.295482	TRUE	Bacteria	Deltaproteobacteria	Deltaproteobacteria	Desulfarculales	Desulfarculaceae	Desulfatiglans	uncultured Desulfatiglans	854	0.0812748
Otu1748	1.6635	1.65113	0.0123662	0.0607576	307.721	317.665	310.026	0.229185	0.068238	0.388663	TRUE	Bacteria	Planctomycetes	Phycisphaerae	MSBL9	SG8-4	uncultured SG8-4	uncultured SG8-4	254	0.0241731
Otu175	1.69412	1.6558	0.0383229	0.116668	307.749	317.665	314.872	0.710298	0.624035	0.808527	TRUE	Bacteria	Bacteroidetes	Bacteroidia	Bacteroidales	Marinifilaceae	Marinifilum	uncultured Marinifilum	3781	0.359836
Otu1752	1.66184	1.65336	0.00847593	0.0875023	307.734	317.665	309.312	0.157091	0.0207117	0.320272	TRUE	Bacteria	Planctomycetes	Phycisphaerae	MSBL9	SG8-4	uncultured SG8-4	uncultured SG8-4	130	0.012372
Otu1757	1.66341	1.65711	0.00629625	0.132376	307.757	317.665	308.926	0.116701	0.0634414	0.187418	TRUE	Bacteria	Deltaproteobacteria	Deltaproteobacteria	Myxococcales	bacteriap25	uncultured bacteriap25	uncultured bacteriap25	191	0.0181774
Otu17688	1.66923	1.66408	0.00514982	0.215878	307.798	317.665	308.751	0.0954661	0.0533402	0.138764	TRUE	Bacteria	Actinobacteria	Acidimicrobiia	Actinomarinales	uncultured Actinomarinales	uncultured Actinomarinales	uncultured Actinomarinales	226	0.0215083
Otu177	1.66883	1.66567	0.00315423	0.234926	307.808	317.665	308.39	0.0584745	-0.095433	0.208841	FALSE	Bacteria	Actinobacteria	Acidimicrobiia	Actinomarinales	uncultured Actinomarinales	uncultured Actinomarinales	uncultured Actinomarinales	4035	0.384009
Otu1773	1.66645	1.65854	0.00791016	0.149442	307.765	317.665	309.233	0.146619	0.0456583	0.278688	TRUE	Bacteria	Acidobacteria	Subgroup 22	uncultured Subgroup 22	uncultured Subgroup 22	uncultured Subgroup 22	uncultured Subgroup 22	220	0.0209373
Otu1784	1.66748	1.66026	0.00721444	0.170135	307.775	317.665	309.113	0.133728	0.0120675	0.31183	TRUE	Bacteria	Deltaproteobacteria	Deltaproteobacteria	NB1-j	uncultured NB1-j	uncultured NB1-j	uncultured NB1-j	333	0.0316915
Otu179	1.69649	1.65981	0.0366815	0.164701	307.773	317.665	314.574	0.679928	0.58441	0.782289	TRUE	Bacteria	Deltaproteobacteria	Deltaproteobacteria	Desulfovibrionales	Desulfovibrionaceae	Desulfovibrio	uncultured Desulfovibrio	4009	0.381535
Otu180	1.69687	1.66634	0.0305274	0.242934	307.811	317.665	313.451	0.565941	0.450943	0.712802	TRUE	Bacteria	Deltaproteobacteria	Deltaproteobacteria	Desulfuromonadales	Geobacteraceae	Geoalkalibacter	uncultured Geoalkalibacter	979	0.093171
Otu1802	1.69082	1.65247	0.0383506	0.07679	307.729	317.665	314.871	0.710773	0.576972	0.832978	TRUE	Bacteria	Firmicutes	Clostridia	Clostridiales	Clostridiales Incertae Sedis	Dethiosulfatibacter	uncultured Dethiosulfatibacter	307	0.0292171
Otu1822	1.65889	1.6508	0.00809452	0.0567562	307.719	317.665	309.228	0.150017	-0.00434857	0.279711	FALSE	Bacteria	Gammaproteobacteria	Gammaproteobacteria	Coxiellales	Coxiellaceae	Coxiella	uncultured Coxiella	116	0.0110397
Otu18296	1.67097	1.66451	0.00646283	0.220925	307.801	317.665	308.996	0.119807	0.0226264	0.232662	TRUE	Bacteria	Planctomycetes	Phycisphaerae	Phycisphaerales	Phycisphaeraceae	Urania-1B-19 marine sediment group	uncultured Urania-1B-19 marine sediment group	301	0.028646
Otu183	1.68803	1.65565	0.0323782	0.114916	307.748	317.665	313.766	0.600114	0.46662	0.742619	TRUE	Bacteria	Firmicutes	Clostridia	Clostridiales	Clostridiales vadinBB60 group	uncultured Clostridiales vadinBB60 group	uncultured Clostridiales vadinBB60 group	7030	0.669042
Otu1830	1.67126	1.67348	-0.00221968	0.328337	307.854	317.665	307.446	-0.0411583	-0.303667	0.158923	FALSE	Bacteria	Deltaproteobacteria	Deltaproteobacteria	NB1-j	uncultured NB1-j	uncultured NB1-j	uncultured NB1-j	183	0.017416
Otu18390	1.66716	1.6601	0.00705749	0.168162	307.774	317.665	309.083	0.130818	-0.0161878	0.28657	FALSE	Bacteria	Chloroflexi	Anaerolineae	Anaerolineales	Anaerolineaceae	uncultured Anaerolineaceae	uncultured Anaerolineaceae	698	0.0664284
Otu1848	1.66341	1.65329	0.0101209	0.086582	307.734	317.665	309.618	0.187579	0.0825111	0.310704	TRUE	Bacteria	Deltaproteobacteria	Deltaproteobacteria	Desulfobacterales	Desulfobacteraceae	Sva0081 sediment group	uncultured Sva0081 sediment group	256	0.0243634
Otu185	1.66393	1.65438	0.00955392	0.0996528	307.74	317.665	309.518	0.177073	0.0784987	0.26675	TRUE	Bacteria	Chloroflexi	Anaerolineae	Anaerolineales	Anaerolineaceae	uncultured Anaerolineaceae	uncultured Anaerolineaceae	1130	0.107542
Otu1857	1.67097	1.65623	0.0147488	0.121771	307.751	317.665	310.492	0.273364	0.115125	0.411904	TRUE	Bacteria	Chloroflexi	KD4-96	uncultured KD4-96	uncultured KD4-96	uncultured KD4-96	uncultured KD4-96	274	0.0260765
Otu186	1.66624	1.66206	0.00418135	0.191682	307.786	317.665	308.56	0.0775092	-0.0862259	0.257407	FALSE	Unassigned	uncultured Unassigned	uncultured Unassigned	uncultured Unassigned	uncultured Unassigned	uncultured Unassigned	uncultured Unassigned	1031	0.0981198
Otu1877	1.66464	1.649	0.0156433	0.0352013	307.708	317.665	310.628	0.289912	0.110698	0.455033	TRUE	Unassigned	uncultured Unassigned	uncultured Unassigned	uncultured Unassigned	uncultured Unassigned	uncultured Unassigned	uncultured Unassigned	421	0.0400664
Otu1884	1.66611	1.65926	0.00685003	0.158167	307.769	317.665	309.04	0.126971	0.0183879	0.234906	TRUE	Bacteria	Acidobacteria	Subgroup 9	uncultured Subgroup 9	uncultured Subgroup 9	uncultured Subgroup 9	uncultured Subgroup 9	248	0.0236021
Otu189	1.66998	1.66253	0.00745831	0.197221	307.789	317.665	309.17	0.138255	0.00560176	0.273152	TRUE	Bacteria	Planctomycetes	Phycisphaerae	Phycisphaerales	Phycisphaeraceae	Urania-1B-19 marine sediment group	uncultured Urania-1B-19 marine sediment group	1154	0.109826
Otu1892	1.66105	1.65799	0.00305436	0.142919	307.762	317.665	308.329	0.0566136	-0.0558161	0.196442	FALSE	Bacteria	Deltaproteobacteria	Deltaproteobacteria	Myxococcales	bacteriap25	uncultured bacteriap25	uncultured bacteriap25	217	0.0206518
Otu19	1.69769	1.65819	0.0395051	0.145293	307.763	317.665	315.095	0.732242	0.666253	0.803843	TRUE	Bacteria	Alphaproteobacteria	Alphaproteobacteria	Rhodobacterales	Rhodobacteraceae	uncultured Rhodobacteraceae	uncultured Rhodobacteraceae	683	0.0650008
Otu190	1.68405	1.65882	0.025227	0.15287	307.767	317.665	312.447	0.467598	0.344971	0.608652	TRUE	Bacteria	Deltaproteobacteria	Deltaproteobacteria	Desulfobacterales	Desulfobacteraceae	uncultured Desulfobacteraceae	uncultured Desulfobacteraceae	1473	0.140185
Otu1901	1.66765	1.65725	0.0103967	0.134072	307.757	317.665	309.688	0.192703	-0.0374642	0.43747	FALSE	Bacteria	Latescibacteria	uncultured Latescibacteria	uncultured Latescibacteria	uncultured Latescibacteria	uncultured Latescibacteria	uncultured Latescibacteria	220	0.0209373
Otu1902	1.6639	1.65679	0.00711333	0.128506	307.755	317.665	309.076	0.131845	0.0453561	0.213696	TRUE	Unassigned	uncultured Unassigned	uncultured Unassigned	uncultured Unassigned	uncultured Unassigned	uncultured Unassigned	uncultured Unassigned	271	0.025791
Otu191	1.66563	1.66385	0.00178103	0.213016	307.797	317.665	308.126	0.0330161	-0.130898	0.19298	FALSE	Bacteria	Alphaproteobacteria	Alphaproteobacteria	Rhizobiales	Methyloligellaceae	uncultured Methyloligellaceae	uncultured Methyloligellaceae	1152	0.109635
Otu19166	1.66703	1.66117	0.00586793	0.180924	307.781	317.665	308.868	0.108771	0.0282898	0.194638	TRUE	Bacteria	Acidobacteria	Acidobacteriia	Subgroup 2	uncultured Subgroup 2	uncultured Subgroup 2	uncultured Subgroup 2	268	0.0255054
Otu192	1.66918	1.66224	0.00694243	0.193737	307.787	317.665	309.073	0.128691	0.0106435	0.239996	TRUE	Bacteria	Armatimonadetes	DG-56	uncultured DG-56	uncultured DG-56	uncultured DG-56	uncultured DG-56	1147	0.10916
Otu1926	1.67156	1.65943	0.0121356	0.160124	307.77	317.665	310.021	0.224944	0.0504096	0.403238	TRUE	Bacteria	Deltaproteobacteria	Deltaproteobacteria	NB1-j	uncultured NB1-j	uncultured NB1-j	uncultured NB1-j	120	0.0114203
Otu193	1.66462	1.65385	0.0107665	0.0933575	307.737	317.665	309.741	0.199547	0.0863772	0.316813	TRUE	Bacteria	Chloroflexi	Anaerolineae	Anaerolineales	Anaerolineaceae	uncultured Anaerolineaceae	uncultured Anaerolineaceae	1722	0.163882
Otu1949	1.66505	1.65576	0.0092858	0.116217	307.749	317.665	309.475	0.172108	0.0612849	0.276951	TRUE	Archaea	Euryarchaeota	Thermococci	Methanofastidiosales	uncultured Methanofastidiosales	uncultured Methanofastidiosales	uncultured Methanofastidiosales	231	0.0219842
Otu198	1.69354	1.6555	0.038036	0.113094	307.747	317.665	314.818	0.704978	0.582551	0.855352	TRUE	Bacteria	Deltaproteobacteria	Deltaproteobacteria	Desulfuromonadales	Geobacteraceae	Geothermobacter	uncultured Geothermobacter	493	0.0469186
Otu1982	1.66428	1.66113	0.0031474	0.180521	307.781	317.665	308.364	0.0583418	-0.0856005	0.20252	FALSE	Bacteria	Latescibacteria	uncultured Latescibacteria	uncultured Latescibacteria	uncultured Latescibacteria	uncultured Latescibacteria	uncultured Latescibacteria	208	0.0197953
Otu1989	1.66854	1.66951	-0.000968993	0.280809	307.83	317.665	307.652	-0.0179654	-0.280903	0.219129	FALSE	Bacteria	Acidobacteria	Subgroup 22	uncultured Subgroup 22	uncultured Subgroup 22	uncultured Subgroup 22	uncultured Subgroup 22	254	0.0241731
Otu199	1.65867	1.64762	0.0110566	0.0186841	307.7	317.666	309.765	0.204905	0.130539	0.28299	TRUE	Archaea	Thaumarchaeota	Nitrososphaeria	Nitrosopumilales	Nitrosopumilaceae	uncultured Nitrosopumilaceae	uncultured Nitrosopumilaceae	1083	0.103069
Otu1996	1.66945	1.65982	0.00963671	0.164783	307.773	317.665	309.56	0.178626	0.0540973	0.314109	TRUE	Bacteria	Gemmatimonadetes	PAUC43f marine benthic group	uncultured PAUC43f marine benthic group	uncultured PAUC43f marine benthic group	uncultured PAUC43f marine benthic group	uncultured PAUC43f marine benthic group	234	0.0222697
Otu2	1.69563	1.6585	0.0371261	0.149053	307.765	317.665	314.654	0.688152	0.510993	0.83223	TRUE	Bacteria	Firmicutes	Clostridia	Clostridiales	Clostridiaceae 4	Paramaledivibacter	uncultured Paramaledivibacter	21784	2.07317
Otu200	1.66999	1.66514	0.00484844	0.228488	307.804	317.665	308.701	0.0898815	-0.0288185	0.206786	FALSE	Bacteria	Gemmatimonadetes	AKAU4049	uncultured AKAU4049	uncultured AKAU4049	uncultured AKAU4049	uncultured AKAU4049	1537	0.146276
Otu2008	1.66665	1.66584	0.000810965	0.236884	307.808	317.665	307.958	0.0150341	-0.100506	0.140292	FALSE	Bacteria	Planctomycetes	Planctomycetacia	Pirellulales	Pirellulaceae	Pir4 lineage	uncultured Pir4 lineage	281	0.0267427
Otu2031	1.66323	1.65879	0.00443621	0.152512	307.767	317.665	308.59	0.0822279	0.00407538	0.161303	TRUE	Bacteria	Planctomycetes	Phycisphaerae	MSBL9	L21-RPul-D3	uncultured L21-RPul-D3	uncultured L21-RPul-D3	153	0.0145609
Otu2042	1.66572	1.66304	0.00268116	0.203381	307.792	317.665	308.288	0.0497015	-0.0711215	0.206204	FALSE	Bacteria	Planctomycetes	Planctomycetacia	Pirellulales	Pirellulaceae	Pir4 lineage	uncultured Pir4 lineage	630	0.0599568
Otu205	1.66778	1.66315	0.00462996	0.204684	307.793	317.665	308.649	0.0858271	-0.0938456	0.239453	FALSE	Bacteria	Nitrospirae	Nitrospira	Nitrospirales	Nitrospiraceae	Nitrospira	uncultured Nitrospira	662	0.0630023
Otu2063	1.66507	1.6596	0.00546676	0.162215	307.771	317.665	308.785	0.101331	-0.136096	0.310951	FALSE	Bacteria	Planctomycetes	Planctomycetacia	Planctomycetales	uncultured Planctomycetales	uncultured Planctomycetales	uncultured Planctomycetales	151	0.0143706
Otu2070	1.67039	1.66361	0.00678264	0.210196	307.795	317.665	309.05	0.125733	0.00122232	0.275582	TRUE	Bacteria	Planctomycetes	Planctomycetacia	Pirellulales	Pirellulaceae	Pir4 lineage	uncultured Pir4 lineage	229	0.0217938
Otu209	1.66438	1.64885	0.0155269	0.0334744	307.708	317.665	310.605	0.287755	0.159399	0.430869	TRUE	Archaea	Thaumarchaeota	Nitrososphaeria	Nitrosopumilales	Nitrosopumilaceae	uncultured Nitrosopumilaceae	uncultured Nitrosopumilaceae	952	0.0906014
Otu2090	1.66841	1.66078	0.00762908	0.176336	307.778	317.665	309.192	0.141415	-0.17756	0.394311	FALSE	Archaea	Crenarchaeota	Bathyarchaeia	uncultured Bathyarchaeia	uncultured Bathyarchaeia	uncultured Bathyarchaeia	uncultured Bathyarchaeia	329	0.0313108
Otu2100	1.66224	1.65561	0.00662764	0.114368	307.748	317.665	308.98	0.12284	0.0744323	0.173232	TRUE	Bacteria	Nitrospirae	Thermodesulfovibrionia	uncultured Thermodesulfovibrionia	uncultured Thermodesulfovibrionia	uncultured Thermodesulfovibrionia	uncultured Thermodesulfovibrionia	478	0.0454911
Otu2118	1.66512	1.66271	0.00240254	0.199453	307.79	317.665	308.235	0.0445362	-0.126933	0.199371	FALSE	Bacteria	Chloroflexi	Anaerolineae	Caldilineales	Caldilineaceae	uncultured Caldilineaceae	uncultured Caldilineaceae	175	0.0166547
Otu2123	1.66794	1.66732	0.000616675	0.254662	307.817	317.665	307.931	0.0114327	-0.0871731	0.0980942	FALSE	Bacteria	Alphaproteobacteria	Alphaproteobacteria	Rhizobiales	Xanthobacteraceae	uncultured Xanthobacteraceae	uncultured Xanthobacteraceae	223	0.0212228
Otu2168	1.66758	1.6553	0.0122797	0.110706	307.746	317.665	310.029	0.227596	-0.00561479	0.456723	FALSE	Bacteria	Planctomycetes	Phycisphaerae	S-70	uncultured S-70	uncultured S-70	uncultured S-70	117	0.0111348
Otu21716	1.67149	1.66281	0.0086827	0.200591	307.79	317.665	309.398	0.160953	0.101241	0.219458	TRUE	Bacteria	Planctomycetes	Phycisphaerae	Phycisphaerales	Phycisphaeraceae	Urania-1B-19 marine sediment group	uncultured Urania-1B-19 marine sediment group	223	0.0212228
Otu218	1.66489	1.66373	0.00115879	0.211679	307.796	317.665	308.01	0.0214811	-0.135821	0.165515	FALSE	Bacteria	Gammaproteobacteria	Gammaproteobacteria	MBMPE27	uncultured MBMPE27	uncultured MBMPE27	uncultured MBMPE27	343	0.0326432
Otu2185	1.66712	1.66022	0.00689962	0.169615	307.775	317.665	309.054	0.127892	-0.0130058	0.324601	FALSE	Bacteria	Kiritimatiellaeota	Kiritimatiellae	WCHB1-41	uncultured WCHB1-41	uncultured WCHB1-41	uncultured WCHB1-41	165	0.015703
Otu2189	1.67212	1.67076	0.00135966	0.295778	307.838	317.665	308.088	0.0252093	-0.325314	0.291557	FALSE	Bacteria	uncultured Bacteria	uncultured Bacteria	uncultured Bacteria	uncultured Bacteria	uncultured Bacteria	uncultured Bacteria	1586	0.150939
Otu2195	1.66487	1.66462	0.000251813	0.222278	307.801	317.665	307.848	0.0046681	-0.155982	0.141737	FALSE	Bacteria	Alphaproteobacteria	Alphaproteobacteria	Rhizobiales	Hyphomicrobiaceae	Filomicrobium	uncultured Filomicrobium	395	0.037592
Otu2198	1.66601	1.65972	0.00628941	0.163583	307.772	317.665	308.938	0.11658	-0.0369154	0.252843	FALSE	Bacteria	Chloroflexi	Anaerolineae	Anaerolineales	Anaerolineaceae	uncultured Anaerolineaceae	uncultured Anaerolineaceae	1831	0.174255
Otu2200	1.66579	1.65208	0.0137109	0.0721213	307.727	317.665	310.281	0.254111	0.0771791	0.458121	TRUE	Bacteria	Nitrospirae	Thermodesulfovibrionia	uncultured Thermodesulfovibrionia	uncultured Thermodesulfovibrionia	uncultured Thermodesulfovibrionia	uncultured Thermodesulfovibrionia	132	0.0125624
Otu221	1.6667	1.66173	0.00496693	0.187715	307.784	317.665	308.704	0.0920707	-0.0149603	0.21702	FALSE	Bacteria	Acidobacteria	Thermoanaerobaculia	Thermoanaerobaculales	Thermoanaerobaculaceae	Subgroup 10	uncultured Subgroup 10	893	0.0849864
Otu22179	1.67065	1.66487	0.00578185	0.225291	307.803	317.665	308.872	0.107185	-0.0123909	0.239666	FALSE	Bacteria	CK-2C2-2	uncultured CK-2C2-2	uncultured CK-2C2-2	uncultured CK-2C2-2	uncultured CK-2C2-2	uncultured CK-2C2-2	392	0.0373065
Otu22201	1.66699	1.65481	0.0121791	0.104833	307.743	317.665	310.008	0.22573	0.138561	0.303631	TRUE	Bacteria	Latescibacteria	Latescibacteria	Latescibacterales	Latescibacteraceae	uncultured Latescibacteraceae	uncultured Latescibacteraceae	456	0.0433973
Otu223	1.66491	1.66276	0.00214953	0.200012	307.79	317.665	308.188	0.0398461	-0.135962	0.192306	FALSE	Bacteria	Alphaproteobacteria	Alphaproteobacteria	Rhodovibrionales	Kiloniellaceae	uncultured Kiloniellaceae	uncultured Kiloniellaceae	928	0.0883174
Otu224	1.67825	1.65179	0.0264564	0.0686383	307.725	317.665	312.654	0.490327	0.390173	0.581271	TRUE	Bacteria	Bacteroidetes	Bacteroidia	Bacteroidales	Prolixibacteraceae	Draconibacterium	uncultured Draconibacterium	2511	0.238971
Otu22419	1.67264	1.67077	0.00187527	0.295899	307.838	317.665	308.183	0.0347693	-0.177615	0.185059	FALSE	Bacteria	Deltaproteobacteria	Deltaproteobacteria	NB1-j	uncultured NB1-j	uncultured NB1-j	uncultured NB1-j	189	0.017987
Otu22446	1.6982	1.66792	0.0302825	0.261815	307.821	317.665	313.41	0.561424	0.50013	0.633354	TRUE	Bacteria	Deltaproteobacteria	Deltaproteobacteria	Desulfuromonadales	Geobacteraceae	uncultured Geobacteraceae	uncultured Geobacteraceae	236	0.02246
Otu2254	1.66844	1.66454	0.00389409	0.221372	307.801	317.665	308.521	0.0721885	-0.117129	0.276965	FALSE	Bacteria	Acidobacteria	Thermoanaerobaculia	Thermoanaerobaculales	Thermoanaerobaculaceae	Subgroup 10	uncultured Subgroup 10	195	0.0185581
Otu226	1.66845	1.6626	0.00584525	0.198134	307.789	317.665	308.871	0.108354	-0.0216074	0.236104	FALSE	Bacteria	Acidobacteria	Thermoanaerobaculia	Thermoanaerobaculales	Thermoanaerobaculaceae	Subgroup 23	uncultured Subgroup 23	1748	0.166356
Otu2263	1.68507	1.65206	0.0330102	0.0718312	307.727	317.665	313.875	0.611794	0.428158	0.82913	TRUE	Bacteria	Deltaproteobacteria	Deltaproteobacteria	Desulfobacterales	Desulfobacteraceae	uncultured Desulfobacteraceae	uncultured Desulfobacteraceae	206	0.0196049
Otu2264	1.66431	1.66002	0.00428578	0.167246	307.774	317.665	308.569	0.0794416	-0.0700852	0.245094	FALSE	Bacteria	Latescibacteria	uncultured Latescibacteria	uncultured Latescibacteria	uncultured Latescibacteria	uncultured Latescibacteria	uncultured Latescibacteria	170	0.0161788
Otu2267	1.66201	1.65066	0.0113429	0.0551569	307.718	317.665	309.833	0.210219	0.0864899	0.322094	TRUE	Bacteria	Nitrospirae	Thermodesulfovibrionia	uncultured Thermodesulfovibrionia	uncultured Thermodesulfovibrionia	uncultured Thermodesulfovibrionia	uncultured Thermodesulfovibrionia	211	0.0200808
Otu227	1.66619	1.65989	0.00629785	0.165654	307.773	317.665	308.941	0.116737	0.0249765	0.216244	TRUE	Bacteria	Planctomycetes	Planctomycetacia	Planctomycetales	Gimesiaceae	uncultured Gimesiaceae	uncultured Gimesiaceae	1471	0.139994
Otu228	1.67832	1.65222	0.0261002	0.0738308	307.728	317.665	312.589	0.483727	0.391086	0.602978	TRUE	Bacteria	Deltaproteobacteria	Deltaproteobacteria	Desulfobacterales	Desulfobacteraceae	uncultured Desulfobacteraceae	uncultured Desulfobacteraceae	1312	0.124862
Otu2289	1.69144	1.65161	0.039827	0.0665198	307.724	317.665	315.144	0.738127	0.625441	0.863564	TRUE	Bacteria	Bacteroidetes	Bacteroidia	Bacteroidales	Marinilabiliaceae	uncultured Marinilabiliaceae	uncultured Marinilabiliaceae	248	0.0236021
Otu2298	1.66097	1.65021	0.0107504	0.0497914	307.716	317.665	309.72	0.199237	0.103648	0.281355	TRUE	Archaea	Crenarchaeota	Bathyarchaeia	uncultured Bathyarchaeia	uncultured Bathyarchaeia	uncultured Bathyarchaeia	uncultured Bathyarchaeia	317	0.0301688
Otu230	1.68502	1.66011	0.0249092	0.168248	307.774	317.665	312.392	0.461719	0.302331	0.612692	TRUE	Bacteria	Chloroflexi	Dehalococcoidia	GIF3	uncultured GIF3	uncultured GIF3	uncultured GIF3	751	0.0714723
Otu2300	1.66344	1.65307	0.0103684	0.0840396	307.733	317.665	309.663	0.192166	0.0807339	0.315546	TRUE	Bacteria	Deltaproteobacteria	Deltaproteobacteria	Desulfobacterales	Desulfobacteraceae	SEEP-SRB1	uncultured SEEP-SRB1	264	0.0251248
Otu2314	1.678	1.66647	0.0115275	0.244497	307.812	317.665	309.941	0.213706	-0.0361688	0.460481	FALSE	Archaea	Euryarchaeota	Thermoplasmata	Marine Benthic Group D and DHVEG-1	uncultured Marine Benthic Group D and DHVEG-1	uncultured Marine Benthic Group D and DHVEG-1	uncultured Marine Benthic Group D and DHVEG-1	240	0.0228407
Otu232	1.69737	1.66743	0.0299405	0.255894	307.818	317.665	313.345	0.555076	0.449926	0.671241	TRUE	Bacteria	Deltaproteobacteria	Deltaproteobacteria	Desulfuromonadales	uncultured Desulfuromonadales	uncultured Desulfuromonadales	uncultured Desulfuromonadales	2625	0.24982
Otu234	1.67084	1.66083	0.0100092	0.176899	307.779	317.665	309.634	0.185534	0.022194	0.356804	TRUE	Bacteria	Acidobacteria	Subgroup 17	uncultured Subgroup 17	uncultured Subgroup 17	uncultured Subgroup 17	uncultured Subgroup 17	1057	0.100594
Otu2344	1.66914	1.6734	-0.00425479	0.327381	307.853	317.665	307.071	-0.0788941	-0.489653	0.229009	FALSE	Bacteria	Planctomycetes	Planctomycetacia	Pirellulales	Pirellulaceae	Pir4 lineage	uncultured Pir4 lineage	241	0.0229359
Otu235	1.66728	1.65714	0.0101344	0.132773	307.757	317.665	309.639	0.187841	0.0371856	0.335471	TRUE	Bacteria	Actinobacteria	Acidimicrobiia	Actinomarinales	uncultured Actinomarinales	uncultured Actinomarinales	uncultured Actinomarinales	611	0.0581486
Otu236	1.66133	1.65194	0.00938375	0.0705026	307.726	317.665	309.474	0.173913	0.093928	0.255319	TRUE	Bacteria	Bacteroidetes	Bacteroidia	Bacteroidales	Bacteroidetes BD2-2	uncultured Bacteroidetes BD2-2	uncultured Bacteroidetes BD2-2	791	0.0752791
Otu2395	1.66623	1.66263	0.00360489	0.198464	307.789	317.665	308.457	0.0668242	-0.0265694	0.189746	FALSE	Bacteria	Planctomycetes	Planctomycetacia	Planctomycetales	uncultured Planctomycetales	uncultured Planctomycetales	uncultured Planctomycetales	262	0.0249344
Otu24	1.66419	1.65801	0.00618655	0.143114	307.762	317.665	308.91	0.11467	0.0682173	0.182088	TRUE	Bacteria	Deltaproteobacteria	Deltaproteobacteria	Syntrophobacterales	Syntrophobacteraceae	uncultured Syntrophobacteraceae	uncultured Syntrophobacteraceae	11495	1.09397
Otu244	1.66444	1.65845	0.00599304	0.148414	307.765	317.665	308.877	0.111084	0.0514383	0.192885	TRUE	Bacteria	Chloroflexi	Anaerolineae	Anaerolineales	Anaerolineaceae	uncultured Anaerolineaceae	uncultured Anaerolineaceae	2715	0.258385
Otu245	1.67764	1.65293	0.0247006	0.082359	307.732	317.665	312.33	0.457794	0.331827	0.576627	TRUE	Bacteria	Bacteroidetes	Bacteroidia	Bacteroidales	Prolixibacteraceae	Draconibacterium	uncultured Draconibacterium	513	0.048822
Otu246	1.66582	1.66214	0.00367714	0.192574	307.787	317.665	308.467	0.0681628	-0.116512	0.248592	FALSE	Bacteria	Latescibacteria	uncultured Latescibacteria	uncultured Latescibacteria	uncultured Latescibacteria	uncultured Latescibacteria	uncultured Latescibacteria	1087	0.103449
Otu2467	1.66743	1.64904	0.018392	0.0356819	307.709	317.665	311.141	0.340853	0.123156	0.57741	TRUE	Bacteria	Dependentiae	Babeliae	Babeliales	uncultured Babeliales	uncultured Babeliales	uncultured Babeliales	137	0.0130382
Otu247	1.69317	1.65883	0.0343366	0.152989	307.767	317.665	314.137	0.63645	0.517042	0.764507	TRUE	Bacteria	Deltaproteobacteria	Deltaproteobacteria	Desulfuromonadales	Desulfuromonadaceae	Desulfuromonas	uncultured Desulfuromonas	465	0.0442539
Otu250	1.66816	1.65984	0.00832413	0.165023	307.773	317.665	309.316	0.154296	0.0519066	0.258261	TRUE	Bacteria	Chloroflexi	Anaerolineae	SBR1031	uncultured SBR1031	uncultured SBR1031	uncultured SBR1031	668	0.0635733
Otu251	1.69131	1.64887	0.0424374	0.033714	307.708	317.665	315.627	0.786476	0.677545	0.910008	TRUE	Bacteria	Firmicutes	Clostridia	Clostridiales	Clostridiaceae 2	uncultured Clostridiaceae 2	uncultured Clostridiaceae 2	2062	0.19624
Otu253	1.66327	1.65335	0.00991968	0.0872803	307.734	317.665	309.581	0.18385	0.0973442	0.264371	TRUE	Bacteria	Deltaproteobacteria	Deltaproteobacteria	Desulfobacterales	Desulfobulbaceae	uncultured Desulfobulbaceae	uncultured Desulfobulbaceae	621	0.0591003
Otu254	1.6876	1.65564	0.0319621	0.114773	307.748	317.665	313.689	0.592402	0.507423	0.691692	TRUE	Bacteria	Deltaproteobacteria	Deltaproteobacteria	Desulfobacterales	Desulfobulbaceae	Desulforhopalus	uncultured Desulforhopalus	2825	0.268854
Otu255	1.67046	1.65711	0.0133576	0.132316	307.757	317.665	310.237	0.247584	0.114532	0.389857	TRUE	Bacteria	Nitrospirae	Nitrospira	Nitrospirales	Nitrospiraceae	Nitrospira	uncultured Nitrospira	569	0.0541515
Otu258	1.6618	1.65204	0.00975543	0.0716951	307.727	317.665	309.544	0.180802	0.0945884	0.274907	TRUE	Bacteria	Planctomycetes	Phycisphaerae	MSBL9	SG8-4	uncultured SG8-4	uncultured SG8-4	936	0.0890787
Otu26	1.66493	1.65863	0.00629879	0.150543	307.766	317.665	308.934	0.116752	0.0481252	0.213986	TRUE	Bacteria	Chloroflexi	Anaerolineae	Anaerolineales	Anaerolineaceae	uncultured Anaerolineaceae	uncultured Anaerolineaceae	17782	1.69231
Otu260	1.66471	1.64933	0.01538	0.0391552	307.71	317.665	310.58	0.285034	0.170463	0.395408	TRUE	Archaea	Thaumarchaeota	Nitrososphaeria	Nitrosopumilales	Nitrosopumilaceae	uncultured Nitrosopumilaceae	uncultured Nitrosopumilaceae	543	0.0516771
Otu261	1.66233	1.66087	0.00146268	0.177388	307.779	317.665	308.05	0.0271128	-0.19766	0.188222	FALSE	Bacteria	Chloroflexi	Anaerolineae	Anaerolineales	Anaerolineaceae	uncultured Anaerolineaceae	uncultured Anaerolineaceae	967	0.092029
Otu262	1.66301	1.6523	0.010709	0.0747464	307.728	317.665	309.723	0.198475	0.112632	0.273558	TRUE	Bacteria	Planctomycetes	Phycisphaerae	MSBL9	SG8-4	uncultured SG8-4	uncultured SG8-4	1370	0.130382
Otu263	1.66891	1.65767	0.011231	0.139121	307.76	317.665	309.845	0.208169	0.0984673	0.321221	TRUE	Bacteria	Alphaproteobacteria	Alphaproteobacteria	Rhizobiales	Methyloligellaceae	uncultured Methyloligellaceae	uncultured Methyloligellaceae	789	0.0750888
Otu2652	1.66202	1.65491	0.00711068	0.106004	307.744	317.665	309.066	0.131791	0.0405649	0.223708	TRUE	Bacteria	Bacteroidetes	Bacteroidia	Bacteroidales	Bacteroidetes BD2-2	uncultured Bacteroidetes BD2-2	uncultured Bacteroidetes BD2-2	341	0.0324528
Otu266	1.66355	1.65993	0.00361732	0.166107	307.773	317.665	308.444	0.0670507	-0.113307	0.220688	FALSE	Bacteria	Deltaproteobacteria	Deltaproteobacteria	Desulfobacterales	Desulfobacteraceae	SEEP-SRB1	uncultured SEEP-SRB1	1147	0.10916
Otu2667	1.66078	1.65533	0.00545073	0.111021	307.746	317.665	308.759	0.101026	0.0299005	0.17249	TRUE	Bacteria	Dependentiae	Babeliae	Babeliales	UBA12411	uncultured UBA12411	uncultured UBA12411	158	0.0150368
Otu267	1.66866	1.66125	0.00740512	0.18199	307.781	317.665	309.153	0.137265	0.0744064	0.215853	TRUE	Bacteria	Acidobacteria	Thermoanaerobaculia	Thermoanaerobaculales	Thermoanaerobaculaceae	Subgroup 10	uncultured Subgroup 10	2304	0.219271
Otu269	1.67214	1.66563	0.00651	0.234422	307.807	317.665	309.01	0.120685	0.0430952	0.212339	TRUE	Bacteria	Alphaproteobacteria	Alphaproteobacteria	Rhodovibrionales	Kiloniellaceae	uncultured Kiloniellaceae	uncultured Kiloniellaceae	571	0.0543418
Otu2702	1.66339	1.65153	0.0118583	0.0655868	307.724	317.665	309.933	0.219773	0.0783144	0.350496	TRUE	Bacteria	Planctomycetes	Phycisphaerae	MSBL9	SG8-4	uncultured SG8-4	uncultured SG8-4	154	0.0146561
Otu271	1.66267	1.65802	0.00464547	0.14328	307.762	317.665	308.624	0.0861053	-0.0386685	0.200726	FALSE	Bacteria	Chloroflexi	Anaerolineae	Anaerolineales	Anaerolineaceae	uncultured Anaerolineaceae	uncultured Anaerolineaceae	458	0.0435877
Otu272	1.66061	1.64933	0.0112812	0.0391614	307.71	317.665	309.815	0.209072	0.140446	0.275668	TRUE	Archaea	Thaumarchaeota	Nitrososphaeria	Nitrosopumilales	Nitrosopumilaceae	uncultured Nitrosopumilaceae	uncultured Nitrosopumilaceae	2210	0.210325
Otu274	1.66357	1.66333	0.000240439	0.206807	307.794	317.665	307.838	0.00445712	-0.26236	0.207616	FALSE	Archaea	Crenarchaeota	Bathyarchaeia	uncultured Bathyarchaeia	uncultured Bathyarchaeia	uncultured Bathyarchaeia	uncultured Bathyarchaeia	1201	0.114299
Otu275	1.67053	1.66596	0.0045743	0.238335	307.809	317.665	308.654	0.0848011	-0.00319779	0.189509	FALSE	Bacteria	Gemmatimonadetes	PAUC43f marine benthic group	uncultured PAUC43f marine benthic group	uncultured PAUC43f marine benthic group	uncultured PAUC43f marine benthic group	uncultured PAUC43f marine benthic group	1703	0.162074
Otu276	1.66842	1.66479	0.00363181	0.224273	307.802	317.665	308.474	0.0673267	-0.0786826	0.197965	FALSE	Bacteria	Acidobacteria	Acidobacteriia	Subgroup 2	uncultured Subgroup 2	uncultured Subgroup 2	uncultured Subgroup 2	322	0.0306446
Otu277	1.67092	1.6607	0.0102165	0.1754	307.778	317.665	309.671	0.189376	0.111747	0.281349	TRUE	Bacteria	Planctomycetes	Phycisphaerae	Phycisphaerales	Phycisphaeraceae	Urania-1B-19 marine sediment group	uncultured Urania-1B-19 marine sediment group	1713	0.163025
Otu2771	1.6649	1.65715	0.00774661	0.132828	307.757	317.665	309.196	0.143584	0.00220902	0.296825	TRUE	Bacteria	Planctomycetes	Phycisphaerae	MSBL9	SG8-4	uncultured SG8-4	uncultured SG8-4	268	0.0255054
Otu2772	1.67168	1.65347	0.0182091	0.0887706	307.735	317.665	311.124	0.337484	0.204246	0.493536	TRUE	Bacteria	Planctomycetes	Phycisphaerae	MSBL9	SG8-4	uncultured SG8-4	uncultured SG8-4	667	0.0634781
Otu278	1.66351	1.65416	0.00935089	0.0970192	307.739	317.665	309.479	0.17331	0.0328997	0.316419	TRUE	Bacteria	Bacteroidetes	Rhodothermia	Rhodothermales	Rhodothermaceae	uncultured Rhodothermaceae	uncultured Rhodothermaceae	575	0.0547225
Otu279	1.66571	1.65603	0.00967543	0.11943	307.75	317.665	309.548	0.179331	0.0841482	0.270122	TRUE	Bacteria	Latescibacteria	Latescibacteria	Latescibacterales	Latescibacteraceae	uncultured Latescibacteraceae	uncultured Latescibacteraceae	2412	0.229549
Otu280	1.66466	1.66259	0.00207156	0.197958	307.789	317.665	308.173	0.0384008	-0.0954371	0.172161	FALSE	Bacteria	Deltaproteobacteria	Deltaproteobacteria	Myxococcales	MidBa8	uncultured MidBa8	uncultured MidBa8	579	0.0551032
Otu281	1.66676	1.66627	0.000491332	0.242067	307.811	317.665	307.902	0.00910867	-0.325625	0.253172	FALSE	Bacteria	Nitrospirae	Nitrospira	Nitrospirales	Nitrospiraceae	Nitrospira	uncultured Nitrospira	364	0.0346417
Otu2814	1.67318	1.66533	0.00785268	0.230738	307.805	317.665	309.257	0.145575	0.0516803	0.240482	TRUE	Bacteria	Acidobacteria	Subgroup 17	uncultured Subgroup 17	uncultured Subgroup 17	uncultured Subgroup 17	uncultured Subgroup 17	513	0.048822
Otu285	1.66951	1.665	0.00451078	0.226817	307.804	317.665	308.637	0.0836215	-0.0283013	0.225561	FALSE	Bacteria	Gemmatimonadetes	Gemmatimonadetes	Gemmatimonadales	Gemmatimonadaceae	uncultured Gemmatimonadaceae	uncultured Gemmatimonadaceae	637	0.060623
Otu2867	1.69683	1.65474	0.0420898	0.103979	307.743	317.665	315.57	0.780103	0.529681	1.01524	TRUE	Bacteria	Deltaproteobacteria	Deltaproteobacteria	Desulfobacterales	Desulfobulbaceae	uncultured Desulfobulbaceae	uncultured Desulfobulbaceae	913	0.0868898
Otu2869	1.66435	1.65884	0.00550712	0.153112	307.767	317.665	308.789	0.102078	0.00171189	0.22174	TRUE	Bacteria	Spirochaetes	Spirochaetia	Spirochaetales	Spirochaetaceae	Sediminispirochaeta	uncultured Sediminispirochaeta	116	0.0110397
Otu287	1.66971	1.66629	0.0034138	0.24235	307.811	317.665	308.442	0.0632876	-0.115415	0.260545	FALSE	Bacteria	Gemmatimonadetes	AKAU4049	uncultured AKAU4049	uncultured AKAU4049	uncultured AKAU4049	uncultured AKAU4049	933	0.0887932
Otu2871	1.66912	1.66948	-0.000351776	0.280454	307.83	317.665	307.765	-0.00652203	-0.0744619	0.0466498	FALSE	Bacteria	Planctomycetes	Phycisphaerae	Phycisphaerales	AKAU3564 sediment group	uncultured AKAU3564 sediment group	uncultured AKAU3564 sediment group	231	0.0219842
Otu288	1.67039	1.6716	-0.00120561	0.305864	307.843	317.665	307.621	-0.0223538	-0.353701	0.228766	FALSE	Bacteria	Rokubacteria	NC10	Methylomirabilales	Methylomirabilaceae	wb1-A12	uncultured wb1-A12	1374	0.130763
Otu29	1.69361	1.66209	0.0315154	0.192055	307.786	317.665	313.622	0.584197	0.486953	0.693725	TRUE	Bacteria	Deltaproteobacteria	Deltaproteobacteria	Desulfuromonadales	Desulfuromonadaceae	Pelobacter	uncultured Pelobacter	7764	0.738897
Otu293	1.66267	1.65161	0.0110603	0.0665482	307.724	317.665	309.785	0.204984	0.102536	0.296918	TRUE	Bacteria	Chloroflexi	Anaerolineae	Anaerolineales	Anaerolineaceae	uncultured Anaerolineaceae	uncultured Anaerolineaceae	743	0.070711
Otu294	1.66929	1.65927	0.0100228	0.158218	307.769	317.665	309.629	0.18578	0.0406768	0.329899	TRUE	Bacteria	Actinobacteria	Acidimicrobiia	Microtrichales	Microtrichaceae	Sva0996 marine group	uncultured Sva0996 marine group	618	0.0588148
Otu299	1.6944	1.66238	0.0320225	0.195485	307.788	317.665	313.717	0.593601	0.403724	0.772576	TRUE	Bacteria	Gammaproteobacteria	Gammaproteobacteria	Alteromonadales	Colwelliaceae	Thalassotalea	uncultured Thalassotalea	155	0.0147513
Otu300	1.66343	1.65442	0.00901058	0.100178	307.741	317.665	309.417	0.167003	0.0799693	0.268537	TRUE	Archaea	Crenarchaeota	Bathyarchaeia	uncultured Bathyarchaeia	uncultured Bathyarchaeia	uncultured Bathyarchaeia	uncultured Bathyarchaeia	1087	0.103449
Otu303	1.66318	1.65998	0.00320348	0.166745	307.774	317.665	308.368	0.0593799	-0.0705797	0.188015	FALSE	Bacteria	Chloroflexi	Anaerolineae	Anaerolineales	Anaerolineaceae	uncultured Anaerolineaceae	uncultured Anaerolineaceae	1758	0.167308
Otu3049	1.66151	1.65219	0.00931962	0.0734497	307.727	317.665	309.463	0.172725	0.0598483	0.312536	TRUE	Archaea	Crenarchaeota	Bathyarchaeia	uncultured Bathyarchaeia	uncultured Bathyarchaeia	uncultured Bathyarchaeia	uncultured Bathyarchaeia	139	0.0132286
Otu305	1.6677	1.65549	0.0122079	0.113009	307.747	317.665	310.016	0.226267	0.0678081	0.398206	TRUE	Archaea	Crenarchaeota	Bathyarchaeia	uncultured Bathyarchaeia	uncultured Bathyarchaeia	uncultured Bathyarchaeia	uncultured Bathyarchaeia	204	0.0194146
Otu306	1.66075	1.65958	0.00116978	0.161963	307.771	317.665	307.988	0.021683	-0.195733	0.223431	FALSE	Archaea	Thaumarchaeota	Nitrososphaeria	Nitrosopumilales	Nitrosopumilaceae	uncultured Nitrosopumilaceae	uncultured Nitrosopumilaceae	480	0.0456814
Otu3072	1.66558	1.66178	0.00379795	0.188284	307.784	317.665	308.488	0.0704018	-0.0280774	0.17207	FALSE	Bacteria	Alphaproteobacteria	Alphaproteobacteria	Rhizobiales	Hyphomicrobiaceae	Filomicrobium	uncultured Filomicrobium	285	0.0271233
Otu308	1.66611	1.65849	0.00761692	0.148879	307.765	317.665	309.178	0.141183	0.0460939	0.240985	TRUE	Bacteria	Deltaproteobacteria	Deltaproteobacteria	Sva0485	uncultured Sva0485	uncultured Sva0485	uncultured Sva0485	1763	0.167784
Otu3082	1.67172	1.66866	0.00305767	0.270731	307.825	317.665	308.389	0.0566888	-0.0470751	0.1559	FALSE	Bacteria	Deltaproteobacteria	Deltaproteobacteria	NB1-j	uncultured NB1-j	uncultured NB1-j	uncultured NB1-j	493	0.0469186
Otu3086	1.66774	1.65548	0.0122578	0.112824	307.747	317.665	310.026	0.227191	0.0985794	0.388627	TRUE	Bacteria	Latescibacteria	Latescibacteria	Latescibacterales	Latescibacteraceae	uncultured Latescibacteraceae	uncultured Latescibacteraceae	203	0.0193194
Otu309	1.66689	1.66214	0.00475369	0.192539	307.786	317.665	308.667	0.0881188	-0.0099682	0.187209	FALSE	Bacteria	Nitrospinae	P9X2b3D02	uncultured P9X2b3D02	uncultured P9X2b3D02	uncultured P9X2b3D02	uncultured P9X2b3D02	450	0.0428263
Otu311	1.67309	1.65195	0.0211351	0.0705748	307.726	317.665	311.663	0.391706	0.211883	0.550985	TRUE	Bacteria	Deltaproteobacteria	Deltaproteobacteria	Desulfarculales	Desulfarculaceae	Desulfatiglans	uncultured Desulfatiglans	539	0.0512964
Otu3110	1.66479	1.65087	0.0139211	0.0575859	307.72	317.665	310.314	0.258002	0.0144811	0.504035	TRUE	Bacteria	Planctomycetes	Planctomycetacia	Pirellulales	Pirellulaceae	Rhodopirellula	uncultured Rhodopirellula	148	0.0140851
Otu313	1.66688	1.66096	0.00591493	0.178488	307.78	317.665	308.876	0.109642	-0.0068428	0.256402	FALSE	Bacteria	GN01	uncultured GN01	uncultured GN01	uncultured GN01	uncultured GN01	uncultured GN01	347	0.0330238
Otu316	1.69525	1.65379	0.0414641	0.0925659	307.737	317.665	315.453	0.768494	0.622749	0.913134	TRUE	Bacteria	Firmicutes	Clostridia	Clostridiales	Family XII	Fusibacter	uncultured Fusibacter	283	0.026933
Otu318	1.66748	1.66287	0.00460449	0.201374	307.791	317.665	308.643	0.0853545	-0.1073	0.279101	FALSE	Bacteria	Bacteroidetes	Bacteroidia	Bacteroidales	Bacteroidetes BD2-2	uncultured Bacteroidetes BD2-2	uncultured Bacteroidetes BD2-2	445	0.0423505
Otu32	1.66937	1.66557	0.00379909	0.233636	307.807	317.665	308.509	0.0704291	-0.0222321	0.182555	FALSE	Bacteria	Rokubacteria	NC10	Methylomirabilales	Methylomirabilaceae	wb1-A12	uncultured wb1-A12	2587	0.246204
Otu321	1.6645	1.6574	0.00709963	0.135853	307.758	317.665	309.077	0.131592	-0.00723844	0.262236	FALSE	Bacteria	Calditrichaeota	Calditrichia	Calditrichales	Calditrichaceae	Calorithrix	uncultured Calorithrix	194	0.0184629
Otu3216	1.65848	1.6505	0.00798369	0.0532113	307.717	317.665	309.206	0.147962	0.0507291	0.270212	TRUE	Bacteria	Planctomycetes	Brocadiae	Brocadiales	Scalinduaceae	Candidatus Scalindua	uncultured Candidatus Scalindua	180	0.0171305
Otu323	1.66247	1.65621	0.00625139	0.121639	307.751	317.665	308.913	0.115868	0.0219095	0.213901	TRUE	Bacteria	Deltaproteobacteria	Deltaproteobacteria	Desulfarculales	Desulfarculaceae	uncultured Desulfarculaceae	uncultured Desulfarculaceae	718	0.0683318
Otu3231	1.66485	1.66047	0.00438255	0.172594	307.777	317.665	308.589	0.081236	-0.0415629	0.237587	FALSE	Bacteria	Chloroflexi	Anaerolineae	SBR1031	uncultured SBR1031	uncultured SBR1031	uncultured SBR1031	444	0.0422553
Otu324	1.66455	1.65984	0.00471471	0.165047	307.773	317.665	308.647	0.0873919	-0.0329643	0.249409	FALSE	Bacteria	Chloroflexi	Dehalococcoidia	MSBL5	uncultured MSBL5	uncultured MSBL5	uncultured MSBL5	369	0.0351176
Otu325	1.69129	1.65738	0.0339152	0.135555	307.758	317.665	314.056	0.628622	0.538913	0.714801	TRUE	Bacteria	Gammaproteobacteria	Gammaproteobacteria	Alteromonadales	Shewanellaceae	Shewanella	uncultured Shewanella	1076	0.102402
Otu326	1.66748	1.66813	-0.000643436	0.264287	307.822	317.665	307.703	-0.0119291	-0.127859	0.0720971	FALSE	Bacteria	Alphaproteobacteria	Alphaproteobacteria	uncultured Alphaproteobacteria	uncultured Alphaproteobacteria	uncultured Alphaproteobacteria	uncultured Alphaproteobacteria	471	0.0448249
Otu3260	1.66688	1.66724	-0.000357879	0.253668	307.817	317.665	307.751	-0.0066348	-0.204454	0.192268	FALSE	Bacteria	Planctomycetes	Planctomycetacia	Pirellulales	Pirellulaceae	Pir4 lineage	uncultured Pir4 lineage	125	0.0118962
Otu3270	1.66915	1.66424	0.00490697	0.217749	307.799	317.665	308.707	0.0909645	-0.0400464	0.234928	FALSE	Bacteria	Gemmatimonadetes	Gemmatimonadetes	Gemmatimonadales	Gemmatimonadaceae	uncultured Gemmatimonadaceae	uncultured Gemmatimonadaceae	223	0.0212228
Otu328	1.66479	1.65161	0.0131804	0.0665062	307.724	317.665	310.18	0.244276	0.151002	0.341791	TRUE	Bacteria	Nitrospirae	Thermodesulfovibrionia	uncultured Thermodesulfovibrionia	uncultured Thermodesulfovibrionia	uncultured Thermodesulfovibrionia	uncultured Thermodesulfovibrionia	1286	0.122388
Otu330	1.67038	1.66408	0.00629597	0.215829	307.798	317.665	308.963	0.116713	0.0211558	0.221912	TRUE	Bacteria	Gammaproteobacteria	Gammaproteobacteria	Nitrosococcales	Nitrosococcaceae	FS142-36B-02	uncultured FS142-36B-02	404	0.0384485
Otu332	1.66472	1.66236	0.00235435	0.195263	307.788	317.665	308.224	0.0436426	-0.0504216	0.172279	FALSE	Bacteria	Chloroflexi	Anaerolineae	SBR1031	uncultured SBR1031	uncultured SBR1031	uncultured SBR1031	564	0.0536756
Otu333	1.66522	1.66881	-0.00358473	0.272434	307.826	317.665	307.165	-0.0664608	-0.342581	0.172152	FALSE	Bacteria	Gammaproteobacteria	Gammaproteobacteria	Nitrosococcales	Nitrosococcaceae	uncultured Nitrosococcaceae	uncultured Nitrosococcaceae	126	0.0119914
Otu336	1.66706	1.65692	0.0101375	0.130057	307.756	317.665	309.638	0.187898	0.104509	0.276925	TRUE	Bacteria	Chloroflexi	Anaerolineae	ADurb.Bin180	uncultured ADurb.Bin180	uncultured ADurb.Bin180	uncultured ADurb.Bin180	493	0.0469186
Otu339	1.66679	1.65914	0.00765017	0.156659	307.769	317.665	309.188	0.141801	0.0364621	0.283776	TRUE	Bacteria	Chloroflexi	Anaerolineae	ADurb.Bin180	uncultured ADurb.Bin180	uncultured ADurb.Bin180	uncultured ADurb.Bin180	982	0.0934565
Otu340	1.65973	1.65162	0.00810073	0.0666694	307.724	317.665	309.233	0.150133	0.0843152	0.213969	TRUE	Bacteria	Actinobacteria	WCHB1-81	uncultured WCHB1-81	uncultured WCHB1-81	uncultured WCHB1-81	uncultured WCHB1-81	444	0.0422553
Otu342	1.65945	1.64949	0.00995936	0.0411415	307.711	317.665	309.569	0.184575	0.114232	0.249377	TRUE	Archaea	Thaumarchaeota	Nitrososphaeria	Nitrosopumilales	Nitrosopumilaceae	uncultured Nitrosopumilaceae	uncultured Nitrosopumilaceae	760	0.0723289
Otu343	1.67465	1.66871	0.00593751	0.271333	307.826	317.665	308.921	0.110081	-0.227072	0.453737	FALSE	Bacteria	Planctomycetes	vadinHA49	uncultured vadinHA49	uncultured vadinHA49	uncultured vadinHA49	uncultured vadinHA49	329	0.0313108
Otu3437	1.66672	1.66396	0.00275582	0.214441	307.797	317.665	308.307	0.0510866	-0.0725508	0.197497	FALSE	Bacteria	Chloroflexi	Anaerolineae	SBR1031	uncultured SBR1031	uncultured SBR1031	uncultured SBR1031	177	0.016845
Otu344	1.666	1.65802	0.00798756	0.143213	307.762	317.665	309.245	0.148052	0.019819	0.296971	TRUE	Unassigned	uncultured Unassigned	uncultured Unassigned	uncultured Unassigned	uncultured Unassigned	uncultured Unassigned	uncultured Unassigned	194	0.0184629
Otu348	1.67036	1.66555	0.0048088	0.233464	307.807	317.665	308.696	0.0891475	-0.0552151	0.223366	FALSE	Bacteria	Actinobacteria	Acidimicrobiia	Actinomarinales	uncultured Actinomarinales	uncultured Actinomarinales	uncultured Actinomarinales	231	0.0219842
Otu349	1.66229	1.64702	0.0152622	0.0115693	307.697	317.666	310.548	0.282842	0.183634	0.370332	TRUE	Archaea	Thaumarchaeota	Marine Benthic Group A	uncultured Marine Benthic Group A	uncultured Marine Benthic Group A	uncultured Marine Benthic Group A	uncultured Marine Benthic Group A	347	0.0330238
Otu35	1.68982	1.65829	0.0315326	0.146451	307.764	317.665	313.616	0.58447	0.461448	0.712353	TRUE	Bacteria	Deltaproteobacteria	Deltaproteobacteria	Desulfobacterales	Desulfobulbaceae	uncultured Desulfobulbaceae	uncultured Desulfobulbaceae	31316	2.98033
Otu350	1.65997	1.65251	0.00746472	0.0772596	307.729	317.665	309.119	0.138348	0.0823598	0.191285	TRUE	Bacteria	Nitrospirae	Thermodesulfovibrionia	uncultured Thermodesulfovibrionia	uncultured Thermodesulfovibrionia	uncultured Thermodesulfovibrionia	uncultured Thermodesulfovibrionia	365	0.0347369
Otu351	1.67144	1.66647	0.00496951	0.24443	307.812	317.665	308.73	0.0921289	0.0106934	0.193564	TRUE	Bacteria	Alphaproteobacteria	Alphaproteobacteria	Rhodovibrionales	Kiloniellaceae	uncultured Kiloniellaceae	uncultured Kiloniellaceae	761	0.072424
Otu353	1.66931	1.66406	0.00524535	0.215631	307.798	317.665	308.768	0.097237	-0.0507055	0.247523	FALSE	Bacteria	Chloroflexi	Anaerolineae	SBR1031	uncultured SBR1031	uncultured SBR1031	uncultured SBR1031	501	0.04768
Otu357	1.67964	1.66843	0.0112148	0.267911	307.824	317.665	309.893	0.207919	-0.213396	0.536604	FALSE	Bacteria	Chloroflexi	Dehalococcoidia	MSBL5	uncultured MSBL5	uncultured MSBL5	uncultured MSBL5	404	0.0384485
Otu358	1.66766	1.65843	0.00923711	0.14812	307.764	317.665	309.479	0.171214	0.0941084	0.258881	TRUE	Bacteria	Gemmatimonadetes	Gemmatimonadetes	Gemmatimonadales	Gemmatimonadaceae	uncultured Gemmatimonadaceae	uncultured Gemmatimonadaceae	587	0.0558645
Otu3589	1.66504	1.66476	0.000285679	0.223932	307.802	317.665	307.855	0.00529592	-0.11281	0.122184	FALSE	Bacteria	Planctomycetes	Planctomycetacia	Pirellulales	Pirellulaceae	Pir4 lineage	uncultured Pir4 lineage	214	0.0203663
Otu359	1.67094	1.66159	0.00935126	0.186005	307.783	317.665	309.515	0.173341	0.0475836	0.307601	TRUE	Bacteria	Acidobacteria	Subgroup 26	uncultured Subgroup 26	uncultured Subgroup 26	uncultured Subgroup 26	uncultured Subgroup 26	1482	0.141041
Otu3594	1.66224	1.65278	0.00946381	0.0804846	307.731	317.665	309.493	0.175399	0.0582727	0.294843	TRUE	Archaea	Crenarchaeota	Bathyarchaeia	uncultured Bathyarchaeia	uncultured Bathyarchaeia	uncultured Bathyarchaeia	uncultured Bathyarchaeia	236	0.02246
Otu36	1.69204	1.67065	0.02139	0.294509	307.837	317.665	311.778	0.39659	0.195989	0.63892	TRUE	Bacteria	Gammaproteobacteria	Gammaproteobacteria	Pseudomonadales	Pseudomonadaceae	Pseudomonas	uncultured Pseudomonas	4581	0.435972
Otu362	1.66458	1.65435	0.0102388	0.0992621	307.74	317.665	309.645	0.189768	0.0851072	0.308217	TRUE	Bacteria	uncultured Bacteria	uncultured Bacteria	uncultured Bacteria	uncultured Bacteria	uncultured Bacteria	uncultured Bacteria	319	0.0303591
Otu366	1.66719	1.66191	0.00527576	0.189873	307.785	317.665	308.762	0.0977959	0.00162917	0.2106	TRUE	Bacteria	Gammaproteobacteria	Gammaproteobacteria	Nitrosococcales	Nitrosococcaceae	AqS1	uncultured AqS1	372	0.0354031
Otu369	1.67384	1.66796	0.00587545	0.262322	307.821	317.665	308.905	0.108928	-0.0730643	0.266711	FALSE	Bacteria	Deltaproteobacteria	Deltaproteobacteria	NB1-j	uncultured NB1-j	uncultured NB1-j	uncultured NB1-j	1178	0.11211
Otu370	1.69924	1.65593	0.0433124	0.118231	307.75	317.665	315.799	0.802778	0.691466	0.938681	TRUE	Bacteria	Kiritimatiellaeota	Kiritimatiellae	Kiritimatiellales	Kiritimatiellaceae	R76-B128	uncultured R76-B128	3240	0.308349
Otu3743	1.66442	1.65632	0.00810565	0.122863	307.752	317.665	309.258	0.150236	0.0878302	0.203708	TRUE	Bacteria	Planctomycetes	Phycisphaerae	MSBL9	SG8-4	uncultured SG8-4	uncultured SG8-4	311	0.0295977
Otu376	1.66929	1.67151	-0.00221819	0.304802	307.842	317.665	307.434	-0.0411283	-0.245186	0.134944	FALSE	Bacteria	Alphaproteobacteria	Alphaproteobacteria	uncultured Alphaproteobacteria	uncultured Alphaproteobacteria	uncultured Alphaproteobacteria	uncultured Alphaproteobacteria	288	0.0274088
Otu377	1.6633	1.65326	0.0100388	0.0862259	307.734	317.665	309.602	0.186057	0.0934678	0.27055	TRUE	Bacteria	Chloroflexi	Anaerolineae	Anaerolineales	Anaerolineaceae	uncultured Anaerolineaceae	uncultured Anaerolineaceae	628	0.0597665
Otu379	1.66345	1.65271	0.0107394	0.0796505	307.731	317.665	309.73	0.19904	0.0853146	0.345457	TRUE	Bacteria	Verrucomicrobia	Verrucomicrobiae	Opitutales	Puniceicoccaceae	Pelagicoccus	uncultured Pelagicoccus	127	0.0120865
Otu3795	1.66519	1.6606	0.00459246	0.174157	307.777	317.665	308.629	0.0851273	-0.0365166	0.198374	FALSE	Bacteria	Planctomycetes	Planctomycetacia	uncultured Planctomycetacia	uncultured Planctomycetacia	uncultured Planctomycetacia	uncultured Planctomycetacia	149	0.0141803
Otu3797	1.66573	1.6646	0.00112718	0.222068	307.801	317.665	308.01	0.0208957	-0.185276	0.206494	FALSE	Bacteria	uncultured Bacteria	uncultured Bacteria	uncultured Bacteria	uncultured Bacteria	uncultured Bacteria	uncultured Bacteria	1219	0.116012
Otu381	1.66734	1.65947	0.00786143	0.160677	307.771	317.665	309.229	0.145718	0.0430229	0.268038	TRUE	Bacteria	Latescibacteria	uncultured Latescibacteria	uncultured Latescibacteria	uncultured Latescibacteria	uncultured Latescibacteria	uncultured Latescibacteria	652	0.0620506
Otu382	1.69511	1.6533	0.0418081	0.0867529	307.734	317.665	315.516	0.774863	0.64074	0.911675	TRUE	Bacteria	Bacteroidetes	Bacteroidia	Bacteroidales	Marinilabiliaceae	Carboxylicivirga	uncultured Carboxylicivirga	1275	0.121341
Otu383	1.67237	1.66342	0.00895337	0.207923	307.794	317.665	309.451	0.165973	0.0944409	0.259421	TRUE	Bacteria	Deltaproteobacteria	Deltaproteobacteria	NB1-j	uncultured NB1-j	uncultured NB1-j	uncultured NB1-j	770	0.0732806
Otu384	1.66899	1.66873	0.000263153	0.271482	307.826	317.665	307.874	0.00487883	-0.163409	0.130504	FALSE	Bacteria	Gemmatimonadetes	Gemmatimonadetes	Gemmatimonadales	Gemmatimonadaceae	uncultured Gemmatimonadaceae	uncultured Gemmatimonadaceae	811	0.0771825
Otu386	1.66812	1.65633	0.0117904	0.123045	307.752	317.665	309.943	0.218533	0.0978997	0.332191	TRUE	Bacteria	Acidobacteria	Aminicenantia	Aminicenantales	uncultured Aminicenantales	uncultured Aminicenantales	uncultured Aminicenantales	2393	0.227741
Otu387	1.66715	1.66219	0.00495807	0.193255	307.787	317.665	308.705	0.0919074	-0.03141	0.224174	FALSE	Bacteria	Acidobacteria	Thermoanaerobaculia	Thermoanaerobaculales	Thermoanaerobaculaceae	Subgroup 10	uncultured Subgroup 10	841	0.0800376
Otu3874	1.66347	1.65972	0.00374823	0.163648	307.772	317.665	308.467	0.069477	-0.028123	0.164819	FALSE	Bacteria	Chloroflexi	Anaerolineae	Anaerolineales	Anaerolineaceae	uncultured Anaerolineaceae	uncultured Anaerolineaceae	138	0.0131334
Otu3877	1.67173	1.66261	0.00912229	0.198204	307.789	317.665	309.478	0.169101	0.0754725	0.27426	TRUE	Bacteria	Planctomycetes	Phycisphaerae	Phycisphaerales	Phycisphaeraceae	Urania-1B-19 marine sediment group	uncultured Urania-1B-19 marine sediment group	383	0.0364499
Otu3882	1.66295	1.65147	0.0114843	0.0647664	307.723	317.665	309.863	0.212842	0.0802256	0.33895	TRUE	Bacteria	Chloroflexi	Anaerolineae	Anaerolineales	Anaerolineaceae	uncultured Anaerolineaceae	uncultured Anaerolineaceae	174	0.0165595
Otu389	1.66433	1.66136	0.00296371	0.183279	307.782	317.665	308.331	0.0549371	-0.0832002	0.221355	FALSE	Bacteria	Nitrospinae	P9X2b3D02	uncultured P9X2b3D02	uncultured P9X2b3D02	uncultured P9X2b3D02	uncultured P9X2b3D02	311	0.0295977
Otu390	1.66412	1.66082	0.00330112	0.176796	307.779	317.665	308.39	0.0611908	0.0191013	0.102758	TRUE	Bacteria	Deltaproteobacteria	Deltaproteobacteria	Myxococcales	bacteriap25	uncultured bacteriap25	uncultured bacteriap25	225	0.0214132
Otu391	1.66118	1.65254	0.0086452	0.0776194	307.729	317.665	309.339	0.160226	0.0337156	0.283933	TRUE	Bacteria	Actinobacteria	WCHB1-81	uncultured WCHB1-81	uncultured WCHB1-81	uncultured WCHB1-81	uncultured WCHB1-81	1566	0.149036
Otu392	1.66502	1.65489	0.0101246	0.105798	307.743	317.665	309.626	0.187652	0.104246	0.26776	TRUE	Bacteria	Gammaproteobacteria	Gammaproteobacteria	uncultured Gammaproteobacteria	uncultured Gammaproteobacteria	uncultured Gammaproteobacteria	uncultured Gammaproteobacteria	911	0.0866995
Otu3928	1.66463	1.66494	-0.000316345	0.226153	307.803	317.665	307.745	-0.00586443	-0.174348	0.151546	FALSE	Bacteria	uncultured Bacteria	uncultured Bacteria	uncultured Bacteria	uncultured Bacteria	uncultured Bacteria	uncultured Bacteria	519	0.049393
Otu393	1.66812	1.67149	-0.00336861	0.30457	307.842	317.665	307.222	-0.0624586	-0.168954	0.0432106	FALSE	Bacteria	Gammaproteobacteria	Gammaproteobacteria	uncultured Gammaproteobacteria	uncultured Gammaproteobacteria	uncultured Gammaproteobacteria	uncultured Gammaproteobacteria	186	0.0177015
Otu395	1.66419	1.661	0.00319016	0.178997	307.78	317.665	308.371	0.0591342	-0.0833352	0.18787	FALSE	Bacteria	Acidobacteria	Subgroup 21	uncultured Subgroup 21	uncultured Subgroup 21	uncultured Subgroup 21	uncultured Subgroup 21	616	0.0586245
Otu396	1.66267	1.65195	0.0107187	0.0705782	307.726	317.665	309.723	0.198655	0.0915171	0.331856	TRUE	Bacteria	Chloroflexi	Anaerolineae	Anaerolineales	Anaerolineaceae	uncultured Anaerolineaceae	uncultured Anaerolineaceae	449	0.0427311
Otu397	1.69629	1.65081	0.0454792	0.0569503	307.719	317.665	316.197	0.842872	0.77313	0.907301	TRUE	Bacteria	Bacteroidetes	Bacteroidia	Bacteroidales	Bacteroidetes BD2-2	uncultured Bacteroidetes BD2-2	uncultured Bacteroidetes BD2-2	1178	0.11211
Otu399	1.66674	1.66522	0.00152288	0.229426	307.805	317.665	308.086	0.0282315	-0.145267	0.214458	FALSE	Unassigned	uncultured Unassigned	uncultured Unassigned	uncultured Unassigned	uncultured Unassigned	uncultured Unassigned	uncultured Unassigned	351	0.0334045
Otu4	1.68036	1.65953	0.0208328	0.161344	307.771	317.665	311.635	0.386154	0.307735	0.475813	TRUE	Bacteria	Gammaproteobacteria	Gammaproteobacteria	Oceanospirillales	Nitrincolaceae	Amphritea	uncultured Amphritea	5847	0.556456
Otu400	1.67301	1.66626	0.00675363	0.241937	307.811	317.665	309.059	0.125204	0.0686839	0.187364	TRUE	Bacteria	Chloroflexi	Dehalococcoidia	S085	uncultured S085	uncultured S085	uncultured S085	585	0.0556742
Otu401	1.66541	1.66018	0.00523222	0.169118	307.775	317.665	308.745	0.0969852	0.00404723	0.222395	TRUE	Bacteria	Latescibacteria	Latescibacteria	Latescibacterales	Latescibacteraceae	uncultured Latescibacteraceae	uncultured Latescibacteraceae	1544	0.146942
Otu402	1.66825	1.66533	0.00292249	0.230808	307.805	317.665	308.346	0.054178	-0.150569	0.229217	FALSE	Bacteria	Acidobacteria	Thermoanaerobaculia	Thermoanaerobaculales	Thermoanaerobaculaceae	Subgroup 23	uncultured Subgroup 23	995	0.0946937
Otu4037	1.66635	1.65431	0.0120424	0.0988386	307.74	317.665	309.98	0.223195	0.140592	0.315762	TRUE	Bacteria	Planctomycetes	Phycisphaerae	MSBL9	SG8-4	uncultured SG8-4	uncultured SG8-4	159	0.015132
Otu404	1.67139	1.66637	0.00501678	0.243263	307.812	317.665	308.738	0.093005	-0.0559346	0.262327	FALSE	Bacteria	WS1	uncultured WS1	uncultured WS1	uncultured WS1	uncultured WS1	uncultured WS1	729	0.0693786
Otu405	1.67004	1.66244	0.00759312	0.196239	307.788	317.665	309.194	0.140754	0.0657179	0.223196	TRUE	Bacteria	Alphaproteobacteria	Alphaproteobacteria	uncultured Alphaproteobacteria	uncultured Alphaproteobacteria	uncultured Alphaproteobacteria	uncultured Alphaproteobacteria	655	0.0623361
Otu407	1.66621	1.65473	0.011483	0.103854	307.743	317.665	309.878	0.212829	0.109678	0.32995	TRUE	Bacteria	Chloroflexi	Anaerolineae	SBR1031	uncultured SBR1031	uncultured SBR1031	uncultured SBR1031	543	0.0516771
Otu4071	1.70007	1.65881	0.0412579	0.152772	307.767	317.665	315.422	0.764742	0.626487	0.905846	TRUE	Bacteria	Gammaproteobacteria	Gammaproteobacteria	Vibrionales	Vibrionaceae	Photobacterium	uncultured Photobacterium	700	0.0666187
Otu408	1.67045	1.66722	0.00323584	0.2534	307.817	317.665	308.414	0.0599898	-0.0868061	0.212553	FALSE	Bacteria	Alphaproteobacteria	Alphaproteobacteria	Rhodovibrionales	Kiloniellaceae	uncultured Kiloniellaceae	uncultured Kiloniellaceae	442	0.042065
Otu410	1.66709	1.66527	0.00182326	0.230034	307.805	317.665	308.142	0.0338001	-0.0542826	0.124126	FALSE	Bacteria	PAUC34f	uncultured PAUC34f	uncultured PAUC34f	uncultured PAUC34f	uncultured PAUC34f	uncultured PAUC34f	291	0.0276943
Otu411	1.69749	1.66019	0.037302	0.169252	307.775	317.665	314.69	0.691436	0.518183	0.844351	TRUE	Bacteria	Firmicutes	Clostridia	Clostridiales	Defluviitaleaceae	Defluviitaleaceae UCG-011	uncultured Defluviitaleaceae UCG-011	1256	0.119533
Otu412	1.67314	1.65479	0.0183512	0.104624	307.743	317.665	311.156	0.340125	0.144658	0.548915	TRUE	Bacteria	Planctomycetes	vadinHA49	uncultured vadinHA49	uncultured vadinHA49	uncultured vadinHA49	uncultured vadinHA49	265	0.0252199
Otu414	1.67118	1.66001	0.0111681	0.167076	307.774	317.665	309.844	0.207012	0.116373	0.304647	TRUE	Bacteria	Planctomycetes	Phycisphaerae	Phycisphaerales	Phycisphaeraceae	Urania-1B-19 marine sediment group	uncultured Urania-1B-19 marine sediment group	759	0.0722337
Otu415	1.66502	1.66015	0.00487552	0.168734	307.775	317.665	308.679	0.0903733	-0.0120658	0.200076	FALSE	Bacteria	Planctomycetes	SPG12-343-353-B69	uncultured SPG12-343-353-B69	uncultured SPG12-343-353-B69	uncultured SPG12-343-353-B69	uncultured SPG12-343-353-B69	816	0.0776584
Otu417	1.66284	1.65432	0.00852002	0.0989949	307.74	317.665	309.325	0.157911	0.015052	0.292228	TRUE	Bacteria	Gammaproteobacteria	Gammaproteobacteria	Ectothiorhodospirales	Thioalkalispiraceae	Thioprofundum	uncultured Thioprofundum	245	0.0233165
Otu4183	1.66569	1.64908	0.0166075	0.0362037	307.709	317.665	310.808	0.307782	0.191471	0.419223	TRUE	Unassigned	uncultured Unassigned	uncultured Unassigned	uncultured Unassigned	uncultured Unassigned	uncultured Unassigned	uncultured Unassigned	168	0.0159885
Otu42	1.67169	1.66801	0.00368109	0.262845	307.821	317.665	308.501	0.0682459	-0.027377	0.19174	FALSE	Bacteria	Acidobacteria	Subgroup 17	uncultured Subgroup 17	uncultured Subgroup 17	uncultured Subgroup 17	uncultured Subgroup 17	10221	0.972728
Otu420	1.66965	1.66409	0.00555813	0.215998	307.798	317.665	308.826	0.103035	0.00874348	0.19779	TRUE	Bacteria	Gemmatimonadetes	PAUC43f marine benthic group	uncultured PAUC43f marine benthic group	uncultured PAUC43f marine benthic group	uncultured PAUC43f marine benthic group	uncultured PAUC43f marine benthic group	542	0.0515819
Otu422	1.6697	1.66487	0.00482407	0.225324	307.803	317.665	308.695	0.0894291	-0.000753434	0.188916	FALSE	Bacteria	Deltaproteobacteria	Deltaproteobacteria	NB1-j	uncultured NB1-j	uncultured NB1-j	uncultured NB1-j	1124	0.106971
Otu424	1.66741	1.66111	0.00630064	0.180267	307.78	317.665	308.948	0.116792	-0.00403785	0.250352	FALSE	Bacteria	Chloroflexi	Anaerolineae	uncultured Anaerolineae	uncultured Anaerolineae	uncultured Anaerolineae	uncultured Anaerolineae	693	0.0659525
Otu426	1.66855	1.65494	0.013608	0.106371	307.744	317.665	310.274	0.252214	0.1646	0.347619	TRUE	Bacteria	Planctomycetes	Phycisphaerae	MSBL9	SG8-4	uncultured SG8-4	uncultured SG8-4	1156	0.110016
Otu427	1.6939	1.66562	0.028275	0.234306	307.807	317.665	313.032	0.524175	0.329876	0.694121	TRUE	Bacteria	Deltaproteobacteria	Deltaproteobacteria	Desulfuromonadales	Desulfuromonadaceae	Desulfuromonas	uncultured Desulfuromonas	537	0.0511061
Otu429	1.6623	1.65562	0.00667028	0.114576	307.748	317.665	308.988	0.12363	-0.0245459	0.283432	FALSE	Bacteria	Chloroflexi	Anaerolineae	Anaerolineales	Anaerolineaceae	uncultured Anaerolineaceae	uncultured Anaerolineaceae	311	0.0295977
Otu430	1.66469	1.65628	0.00840728	0.12245	307.752	317.665	309.314	0.155827	0.0722523	0.236755	TRUE	Bacteria	Deltaproteobacteria	Deltaproteobacteria	SAR324 clade(Marine group B)	uncultured SAR324 clade(Marine group B)	uncultured SAR324 clade(Marine group B)	uncultured SAR324 clade(Marine group B)	492	0.0468234
Otu431	1.6631	1.65617	0.00692621	0.121143	307.751	317.665	309.038	0.128375	0.0942794	0.168601	TRUE	Bacteria	Nitrospirae	Thermodesulfovibrionia	uncultured Thermodesulfovibrionia	uncultured Thermodesulfovibrionia	uncultured Thermodesulfovibrionia	uncultured Thermodesulfovibrionia	929	0.0884125
Otu432	1.66342	1.65756	0.00586122	0.137765	307.759	317.665	308.848	0.108639	0.000590031	0.221471	TRUE	Bacteria	Planctomycetes	Phycisphaerae	MSBL9	SG8-4	uncultured SG8-4	uncultured SG8-4	556	0.0529143
Otu433	1.66057	1.65512	0.00545144	0.108479	307.745	317.665	308.758	0.101039	0.0255212	0.207249	TRUE	Bacteria	Actinobacteria	RBG-16-55-12	uncultured RBG-16-55-12	uncultured RBG-16-55-12	uncultured RBG-16-55-12	uncultured RBG-16-55-12	680	0.0647153
Otu434	1.6689	1.65786	0.0110441	0.141323	307.761	317.665	309.811	0.204705	0.0746835	0.330098	TRUE	Bacteria	Planctomycetes	Planctomycetacia	Pirellulales	Pirellulaceae	Pir4 lineage	uncultured Pir4 lineage	266	0.0253151
Otu4352	1.66659	1.66416	0.00242308	0.216828	307.799	317.665	308.247	0.0449185	-0.116183	0.241126	FALSE	Bacteria	Chloroflexi	Anaerolineae	SBR1031	uncultured SBR1031	uncultured SBR1031	uncultured SBR1031	330	0.031406
Otu436	1.65994	1.65183	0.00811271	0.0691107	307.725	317.665	309.237	0.150356	0.0824646	0.218942	TRUE	Bacteria	Dadabacteria	Dadabacteriia	Dadabacteriales	uncultured Dadabacteriales	uncultured Dadabacteriales	uncultured Dadabacteriales	571	0.0543418
Otu44	1.66292	1.65642	0.00649811	0.124147	307.753	317.665	308.96	0.120441	0.0523492	0.200905	TRUE	Bacteria	Deltaproteobacteria	Deltaproteobacteria	Desulfobacterales	Desulfobacteraceae	Sva0081 sediment group	uncultured Sva0081 sediment group	12960	1.2334
Otu441	1.66017	1.65397	0.0061994	0.0947803	307.738	317.665	308.891	0.1149	0.0304058	0.209133	TRUE	Bacteria	Bacteroidetes	Bacteroidia	Cytophagales	Cyclobacteriaceae	uncultured Cyclobacteriaceae	uncultured Cyclobacteriaceae	226	0.0215083
Otu442	1.66612	1.65408	0.0120378	0.0960706	307.739	317.665	309.978	0.223109	0.144001	0.306798	TRUE	Bacteria	Deltaproteobacteria	Deltaproteobacteria	Desulfobacterales	Desulfobacteraceae	Sva0081 sediment group	uncultured Sva0081 sediment group	314	0.0298832
Otu444	1.66459	1.65973	0.00486218	0.163681	307.772	317.665	308.674	0.0901252	-0.0179543	0.205003	FALSE	Bacteria	Chloroflexi	Anaerolineae	MSB-5B2	uncultured MSB-5B2	uncultured MSB-5B2	uncultured MSB-5B2	206	0.0196049
Otu446	1.68811	1.65792	0.0301927	0.142062	307.761	317.665	313.366	0.55963	0.403152	0.710059	TRUE	Bacteria	Deltaproteobacteria	Deltaproteobacteria	Deltaproteobacteria Incertae Sedis	Unknown Family	Deferrisoma	uncultured Deferrisoma	311	0.0295977
Otu45	1.69891	1.65655	0.042352	0.125693	307.753	317.665	315.621	0.784986	0.641105	0.919565	TRUE	Bacteria	Gammaproteobacteria	Gammaproteobacteria	Vibrionales	Vibrionaceae	Vibrio	uncultured Vibrio	27043	2.57367
Otu451	1.69748	1.66606	0.0314256	0.239513	307.81	317.665	313.616	0.582588	0.456266	0.724135	TRUE	Bacteria	Deltaproteobacteria	Deltaproteobacteria	Desulfuromonadales	Desulfuromonadaceae	Desulfuromonas	uncultured Desulfuromonas	1375	0.130858
Otu453	1.66517	1.65417	0.0110016	0.0971482	307.739	317.665	309.786	0.203904	0.130867	0.274775	TRUE	Bacteria	Chloroflexi	Anaerolineae	Anaerolineales	Anaerolineaceae	uncultured Anaerolineaceae	uncultured Anaerolineaceae	258	0.0245537
Otu455	1.66875	1.65975	0.00899933	0.163963	307.772	317.665	309.441	0.166811	0.048523	0.279068	TRUE	Bacteria	Latescibacteria	Latescibacteria	Latescibacterales	Latescibacteraceae	uncultured Latescibacteraceae	uncultured Latescibacteraceae	833	0.0792763
Otu459	1.66567	1.65612	0.00954993	0.120545	307.751	317.665	309.525	0.177005	0.033639	0.325593	TRUE	Bacteria	Planctomycetes	Planctomycetacia	Pirellulales	Pirellulaceae	Pir4 lineage	uncultured Pir4 lineage	799	0.0760405
Otu46	1.691	1.65349	0.037509	0.0890347	307.735	317.665	314.716	0.695187	0.609636	0.800358	TRUE	Bacteria	Firmicutes	Clostridia	Clostridiales	Family XII	Fusibacter	uncultured Fusibacter	2449	0.23307
Otu460	1.69334	1.65778	0.0355554	0.140434	307.761	317.665	314.361	0.659028	0.559884	0.774456	TRUE	Bacteria	Deltaproteobacteria	Deltaproteobacteria	Desulfuromonadales	Desulfuromonadaceae	Desulfuromonas	uncultured Desulfuromonas	457	0.0434925
Otu461	1.66375	1.66531	-0.00155904	0.230522	307.805	317.665	307.517	-0.0289019	-0.352782	0.263858	FALSE	Bacteria	Planctomycetes	Planctomycetacia	Pirellulales	Pirellulaceae	uncultured Pirellulaceae	uncultured Pirellulaceae	421	0.0400664
Otu462	1.67214	1.66347	0.00866979	0.208518	307.794	317.665	309.399	0.160716	0.0833859	0.246198	TRUE	Bacteria	Deltaproteobacteria	Deltaproteobacteria	NB1-j	uncultured NB1-j	uncultured NB1-j	uncultured NB1-j	460	0.043778
Otu466	1.66966	1.66942	0.000237285	0.279798	307.83	317.665	307.874	0.00439934	-0.192721	0.222009	FALSE	Bacteria	Gemmatimonadetes	Gemmatimonadetes	Gemmatimonadales	Gemmatimonadaceae	uncultured Gemmatimonadaceae	uncultured Gemmatimonadaceae	1160	0.110397
Otu468	1.67325	1.66759	0.00566399	0.257859	307.819	317.665	308.864	0.105007	0.00444648	0.228305	TRUE	Bacteria	Gemmatimonadetes	PAUC43f marine benthic group	uncultured PAUC43f marine benthic group	uncultured PAUC43f marine benthic group	uncultured PAUC43f marine benthic group	uncultured PAUC43f marine benthic group	1547	0.147227
Otu4683	1.66583	1.66411	0.00172117	0.216134	307.798	317.665	308.117	0.0319067	-0.0350456	0.0953601	FALSE	Bacteria	Chloroflexi	Anaerolineae	ADurb.Bin180	uncultured ADurb.Bin180	uncultured ADurb.Bin180	uncultured ADurb.Bin180	379	0.0360693
Otu469	1.66541	1.65497	0.0104427	0.106683	307.744	317.665	309.686	0.193548	0.0737671	0.313811	TRUE	Bacteria	Chloroflexi	Anaerolineae	Anaerolineales	Anaerolineaceae	uncultured Anaerolineaceae	uncultured Anaerolineaceae	450	0.0428263
Otu471	1.67222	1.66323	0.00899231	0.205671	307.793	317.665	309.457	0.166694	0.0999839	0.237248	TRUE	Bacteria	Planctomycetes	vadinHA49	uncultured vadinHA49	uncultured vadinHA49	uncultured vadinHA49	uncultured vadinHA49	1143	0.108779
Otu474	1.66422	1.6501	0.0141243	0.0484218	307.715	317.665	310.349	0.261764	0.156608	0.372772	TRUE	Bacteria	Atribacteria	JS1	uncultured JS1	uncultured JS1	uncultured JS1	uncultured JS1	384	0.0365451
Otu476	1.66999	1.66129	0.00869997	0.182398	307.781	317.665	309.393	0.161268	0.0548183	0.298436	TRUE	Bacteria	Planctomycetes	Phycisphaerae	Phycisphaerales	Phycisphaeraceae	Urania-1B-19 marine sediment group	uncultured Urania-1B-19 marine sediment group	735	0.0699496
Otu48	1.66257	1.65493	0.00763819	0.106259	307.744	317.665	309.164	0.141568	0.0616237	0.224957	TRUE	Bacteria	Chloroflexi	Anaerolineae	Anaerolineales	Anaerolineaceae	uncultured Anaerolineaceae	uncultured Anaerolineaceae	25848	2.45994
Otu481	1.69979	1.65544	0.0443436	0.112386	307.747	317.665	315.99	0.821884	0.719518	0.934301	TRUE	Bacteria	Gammaproteobacteria	Gammaproteobacteria	Alteromonadales	Moritellaceae	Paramoritella	uncultured Paramoritella	999	0.0950744
Otu486	1.6627	1.66374	-0.00104787	0.211808	307.796	317.665	307.602	-0.019425	-0.255004	0.150035	FALSE	Bacteria	Chloroflexi	Anaerolineae	Anaerolineales	Anaerolineaceae	uncultured Anaerolineaceae	uncultured Anaerolineaceae	759	0.0722337
Otu487	1.66681	1.65741	0.0093993	0.135972	307.758	317.665	309.504	0.174217	0.0491965	0.295412	TRUE	Bacteria	Gammaproteobacteria	Gammaproteobacteria	Steroidobacterales	Woeseiaceae	Woeseia	uncultured Woeseia	169	0.0160837
Otu49	1.69451	1.65754	0.0369726	0.137459	307.759	317.665	314.624	0.685294	0.598054	0.772783	TRUE	Bacteria	Fusobacteria	Fusobacteriia	Fusobacteriales	Fusobacteriaceae	uncultured Fusobacteriaceae	uncultured Fusobacteriaceae	9928	0.944844
Otu493	1.66683	1.65773	0.009093	0.139837	307.76	317.665	309.448	0.168541	0.0296837	0.306828	TRUE	Bacteria	Chloroflexi	Anaerolineae	uncultured Anaerolineae	uncultured Anaerolineae	uncultured Anaerolineae	uncultured Anaerolineae	204	0.0194146
Otu495	1.66651	1.65414	0.0123634	0.0968188	307.739	317.665	310.039	0.229144	0.0551166	0.435441	TRUE	Bacteria	Planctomycetes	Phycisphaerae	MSBL9	SG8-4	uncultured SG8-4	uncultured SG8-4	309	0.0294074
Otu500	1.69648	1.66529	0.031189	0.230272	307.805	317.665	313.57	0.578191	0.413046	0.720712	TRUE	Bacteria	Deltaproteobacteria	Deltaproteobacteria	Desulfuromonadales	Geobacteraceae	Geothermobacter	uncultured Geothermobacter	201	0.0191291
Otu502	1.67268	1.66721	0.0054748	0.253303	307.817	317.665	308.827	0.101498	-0.0479964	0.244861	FALSE	Bacteria	Acidobacteria	Thermoanaerobaculia	Thermoanaerobaculales	Thermoanaerobaculaceae	Subgroup 10	uncultured Subgroup 10	233	0.0221745
Otu506	1.66686	1.66012	0.00673923	0.168457	307.775	317.665	309.024	0.124919	0.0269657	0.219724	TRUE	Bacteria	Acidobacteria	Thermoanaerobaculia	Thermoanaerobaculales	Thermoanaerobaculaceae	Subgroup 10	uncultured Subgroup 10	846	0.0805135
Otu507	1.6709	1.66375	0.00714436	0.211888	307.796	317.665	309.118	0.132439	0.0389603	0.252156	TRUE	Bacteria	Chloroflexi	KD4-96	uncultured KD4-96	uncultured KD4-96	uncultured KD4-96	uncultured KD4-96	375	0.0356886
Otu508	1.66209	1.65452	0.00756308	0.101382	307.741	317.665	309.148	0.140175	0.109489	0.180818	TRUE	Bacteria	Nitrospirae	Thermodesulfovibrionia	uncultured Thermodesulfovibrionia	uncultured Thermodesulfovibrionia	uncultured Thermodesulfovibrionia	uncultured Thermodesulfovibrionia	659	0.0627167
Otu51	1.66259	1.65271	0.00987382	0.0797023	307.731	317.665	309.569	0.182998	0.0994224	0.264964	TRUE	Bacteria	Planctomycetes	Brocadiae	Brocadiales	Scalinduaceae	Candidatus Scalindua	uncultured Candidatus Scalindua	3493	0.332427
Otu511	1.67014	1.65506	0.015076	0.107867	307.745	317.665	310.548	0.279424	0.0982429	0.458911	TRUE	Bacteria	Gammaproteobacteria	Gammaproteobacteria	Chromatiales	Sedimenticolaceae	uncultured Sedimenticolaceae	uncultured Sedimenticolaceae	235	0.0223648
Otu512	1.66993	1.65461	0.0153217	0.102409	307.742	317.665	310.591	0.283975	0.177187	0.384303	TRUE	Bacteria	Planctomycetes	Phycisphaerae	Phycisphaerales	AKAU3564 sediment group	uncultured AKAU3564 sediment group	uncultured AKAU3564 sediment group	674	0.0641443
Otu518	1.66398	1.65234	0.0116455	0.0752257	307.728	317.665	309.897	0.215832	0.112884	0.318608	TRUE	Bacteria	Deltaproteobacteria	Deltaproteobacteria	Sva0485	uncultured Sva0485	uncultured Sva0485	uncultured Sva0485	398	0.0378775
Otu5188	1.6671	1.65397	0.0131281	0.0947259	307.738	317.665	310.181	0.243315	0.00405762	0.498834	TRUE	Bacteria	Gammaproteobacteria	Gammaproteobacteria	Coxiellales	Coxiellaceae	Coxiella	uncultured Coxiella	109	0.0103735
Otu52	1.68809	1.65974	0.0283449	0.163915	307.772	317.665	313.028	0.5254	0.414965	0.644807	TRUE	Bacteria	Deltaproteobacteria	Deltaproteobacteria	Desulfuromonadales	Sva1033	uncultured Sva1033	uncultured Sva1033	5521	0.525431
Otu522	1.67079	1.66918	0.00161034	0.276953	307.828	317.665	308.125	0.0298559	-0.0842673	0.135033	FALSE	Bacteria	Armatimonadetes	DG-56	uncultured DG-56	uncultured DG-56	uncultured DG-56	uncultured DG-56	434	0.0413036
Otu5224	1.66593	1.66365	0.00227352	0.210699	307.796	317.665	308.216	0.0421454	-0.124384	0.214048	FALSE	Bacteria	Acidobacteria	Thermoanaerobaculia	Thermoanaerobaculales	Thermoanaerobaculaceae	Subgroup 10	uncultured Subgroup 10	284	0.0270282
Otu524	1.69014	1.65767	0.0324754	0.139044	307.76	317.665	313.789	0.601938	0.471449	0.736234	TRUE	Bacteria	Deltaproteobacteria	Deltaproteobacteria	Desulfuromonadales	Desulfuromonadaceae	uncultured Desulfuromonadaceae	uncultured Desulfuromonadaceae	639	0.0608134
Otu529	1.6918	1.6613	0.030492	0.182576	307.782	317.665	313.431	0.565217	0.443352	0.685572	TRUE	Bacteria	Deltaproteobacteria	Deltaproteobacteria	Desulfuromonadales	Sva1033	uncultured Sva1033	uncultured Sva1033	902	0.085843
Otu53	1.66363	1.65544	0.00819532	0.112357	307.747	317.665	309.27	0.151896	0.0911204	0.207183	TRUE	Bacteria	Chloroflexi	Anaerolineae	Anaerolineales	Anaerolineaceae	uncultured Anaerolineaceae	uncultured Anaerolineaceae	5285	0.502971
Otu530	1.67268	1.66351	0.00916886	0.209063	307.795	317.665	309.491	0.169968	-0.0281589	0.378818	FALSE	Bacteria	Alphaproteobacteria	Alphaproteobacteria	uncultured Alphaproteobacteria	uncultured Alphaproteobacteria	uncultured Alphaproteobacteria	uncultured Alphaproteobacteria	334	0.0317866
Otu531	1.66819	1.6614	0.00679338	0.183731	307.782	317.665	309.041	0.125926	0.0459192	0.242552	TRUE	Bacteria	Gemmatimonadetes	BD2-11 terrestrial group	uncultured BD2-11 terrestrial group	uncultured BD2-11 terrestrial group	uncultured BD2-11 terrestrial group	uncultured BD2-11 terrestrial group	1000	0.0951696
Otu533	1.66239	1.65823	0.00415843	0.145747	307.763	317.665	308.535	0.0770782	-0.0201362	0.163769	FALSE	Bacteria	Deltaproteobacteria	Deltaproteobacteria	Desulfobacterales	Desulfobacteraceae	Sva0081 sediment group	uncultured Sva0081 sediment group	529	0.0503447
Otu535	1.69619	1.65258	0.0436108	0.0781247	307.73	317.665	315.851	0.808264	0.670335	0.979538	TRUE	Bacteria	Bacteroidetes	Bacteroidia	Bacteroidales	Marinilabiliaceae	Carboxylicivirga	uncultured Carboxylicivirga	313	0.0297881
Otu538	1.66781	1.66798	-0.00017254	0.262514	307.821	317.665	307.789	-0.00319881	-0.085034	0.086077	FALSE	Bacteria	Planctomycetes	Pla4 lineage	uncultured Pla4 lineage	uncultured Pla4 lineage	uncultured Pla4 lineage	uncultured Pla4 lineage	554	0.0527239
Otu540	1.67068	1.6714	-0.000722864	0.303467	307.842	317.665	307.708	-0.0134029	-0.465314	0.298999	FALSE	Archaea	Crenarchaeota	Bathyarchaeia	uncultured Bathyarchaeia	uncultured Bathyarchaeia	uncultured Bathyarchaeia	uncultured Bathyarchaeia	295	0.028075
Otu543	1.66611	1.65797	0.00813952	0.142686	307.762	317.665	309.273	0.150869	0.0632018	0.241057	TRUE	Bacteria	Alphaproteobacteria	Alphaproteobacteria	Rhizobiales	Hyphomicrobiaceae	Filomicrobium	uncultured Filomicrobium	607	0.0577679
Otu545	1.66705	1.65546	0.0115885	0.112576	307.747	317.665	309.901	0.214788	0.087428	0.342594	TRUE	Bacteria	Gammaproteobacteria	Gammaproteobacteria	Gammaproteobacteria Incertae Sedis	Unknown Family	uncultured Unknown Family	uncultured Unknown Family	484	0.0460621
Otu5453	1.66977	1.65074	0.0190288	0.0561134	307.719	317.665	311.266	0.352662	0.13763	0.592653	TRUE	Archaea	Euryarchaeota	Thermoplasmata	Marine Benthic Group D and DHVEG-1	uncultured Marine Benthic Group D and DHVEG-1	uncultured Marine Benthic Group D and DHVEG-1	uncultured Marine Benthic Group D and DHVEG-1	236	0.02246
Otu549	1.66374	1.66174	0.00200236	0.187769	307.784	317.665	308.155	0.0371173	-0.082951	0.165973	FALSE	Bacteria	Alphaproteobacteria	Alphaproteobacteria	Rhodospirillales	Magnetospiraceae	Magnetovibrio	uncultured Magnetovibrio	365	0.0347369
Otu550	1.67325	1.66567	0.00757801	0.234879	307.808	317.665	309.208	0.140485	0.00431178	0.303211	TRUE	Bacteria	Deltaproteobacteria	Deltaproteobacteria	NB1-j	uncultured NB1-j	uncultured NB1-j	uncultured NB1-j	189	0.017987
Otu555	1.66334	1.65501	0.00833734	0.107156	307.744	317.665	309.294	0.154527	0.0153804	0.293583	TRUE	Bacteria	Chloroflexi	Anaerolineae	Ardenticatenales	uncultured Ardenticatenales	uncultured Ardenticatenales	uncultured Ardenticatenales	602	0.0572921
Otu557	1.66761	1.65591	0.0116968	0.117973	307.75	317.665	309.923	0.216795	0.106587	0.322903	TRUE	Archaea	Crenarchaeota	Bathyarchaeia	uncultured Bathyarchaeia	uncultured Bathyarchaeia	uncultured Bathyarchaeia	uncultured Bathyarchaeia	1563	0.14875
Otu559	1.69608	1.65759	0.0384894	0.138107	307.76	317.665	314.906	0.713407	0.628231	0.815027	TRUE	Bacteria	Deltaproteobacteria	Deltaproteobacteria	Desulfovibrionales	Desulfovibrionaceae	Desulfovibrio	uncultured Desulfovibrio	2136	0.203282
Otu561	1.66749	1.66656	0.000928396	0.245499	307.813	317.665	307.984	0.0172114	-0.123047	0.160027	FALSE	Bacteria	Deltaproteobacteria	Deltaproteobacteria	NB1-j	uncultured NB1-j	uncultured NB1-j	uncultured NB1-j	277	0.026362
Otu562	1.68243	1.65879	0.0236422	0.15246	307.767	317.665	312.153	0.438222	0.318754	0.570626	TRUE	Bacteria	Deltaproteobacteria	Deltaproteobacteria	Deltaproteobacteria Incertae Sedis	Unknown Family	Deferrisoma	uncultured Deferrisoma	183	0.017416
Otu563	1.6645	1.64939	0.0151066	0.0399424	307.711	317.665	310.529	0.279967	0.194381	0.356448	TRUE	Archaea	Euryarchaeota	Thermoplasmata	Marine Benthic Group D and DHVEG-1	uncultured Marine Benthic Group D and DHVEG-1	uncultured Marine Benthic Group D and DHVEG-1	uncultured Marine Benthic Group D and DHVEG-1	574	0.0546273
Otu564	1.67125	1.66206	0.00919275	0.191606	307.786	317.665	309.488	0.170405	0.064368	0.250818	TRUE	Bacteria	Deltaproteobacteria	Deltaproteobacteria	Desulfarculales	Desulfarculaceae	uncultured Desulfarculaceae	uncultured Desulfarculaceae	343	0.0326432
Otu566	1.66613	1.6615	0.00463093	0.184915	307.783	317.665	308.641	0.0858419	-0.0439589	0.237241	FALSE	Bacteria	Alphaproteobacteria	Alphaproteobacteria	Rhizobiales	Methyloligellaceae	uncultured Methyloligellaceae	uncultured Methyloligellaceae	263	0.0250296
Otu568	1.6601	1.65604	0.00406781	0.119512	307.75	317.665	308.506	0.0753954	0.0396018	0.112545	TRUE	Bacteria	Planctomycetes	Brocadiae	Brocadiales	Scalinduaceae	Candidatus Scalindua	uncultured Candidatus Scalindua	121	0.0115155
Otu57	1.69158	1.65157	0.0400151	0.0659999	307.724	317.665	315.179	0.741612	0.664868	0.823812	TRUE	Bacteria	Firmicutes	Clostridia	Clostridiales	Family XII	Fusibacter	uncultured Fusibacter	7403	0.70454
Otu5758	1.66376	1.65262	0.0111363	0.0785795	307.73	317.665	309.804	0.206395	0.0868657	0.353652	TRUE	Bacteria	Chloroflexi	Anaerolineae	Anaerolineales	Anaerolineaceae	uncultured Anaerolineaceae	uncultured Anaerolineaceae	499	0.0474896
Otu577	1.67562	1.67169	0.0039277	0.306974	307.843	317.665	308.567	0.0728254	-0.0351148	0.168637	FALSE	Bacteria	Chloroflexi	Anaerolineae	SBR1031	uncultured SBR1031	uncultured SBR1031	uncultured SBR1031	317	0.0301688
Otu578	1.67382	1.66458	0.00923744	0.221853	307.801	317.665	309.509	0.171243	0.027503	0.303979	TRUE	Bacteria	Acidobacteria	Subgroup 22	uncultured Subgroup 22	uncultured Subgroup 22	uncultured Subgroup 22	uncultured Subgroup 22	448	0.042636
Otu58	1.67671	1.65432	0.0223936	0.0989601	307.74	317.665	311.906	0.415045	0.334785	0.495645	TRUE	Bacteria	Bacteroidetes	Bacteroidia	Bacteroidales	Prolixibacteraceae	Draconibacterium	uncultured Draconibacterium	6821	0.649152
Otu580	1.66319	1.6534	0.00979119	0.087908	307.735	317.665	309.557	0.181468	0.118172	0.255567	TRUE	Bacteria	Deltaproteobacteria	Deltaproteobacteria	Sva0485	uncultured Sva0485	uncultured Sva0485	uncultured Sva0485	218	0.020747
Otu582	1.66488	1.65825	0.00663097	0.146061	307.763	317.665	308.994	0.122908	0.0520337	0.215794	TRUE	Bacteria	Gammaproteobacteria	Gammaproteobacteria	Steroidobacterales	Woeseiaceae	Woeseia	uncultured Woeseia	757	0.0720434
Otu583	1.67424	1.66755	0.00669485	0.257337	307.819	317.665	309.054	0.124118	-0.0430021	0.292317	FALSE	Bacteria	Deltaproteobacteria	Deltaproteobacteria	NB1-j	uncultured NB1-j	uncultured NB1-j	uncultured NB1-j	295	0.028075
Otu586	1.67016	1.66564	0.00452009	0.234507	307.807	317.665	308.643	0.0837954	0.0066365	0.153687	TRUE	Bacteria	Actinobacteria	Acidimicrobiia	Actinomarinales	uncultured Actinomarinales	uncultured Actinomarinales	uncultured Actinomarinales	593	0.0564356
Otu5870	1.66465	1.65929	0.00536067	0.158513	307.77	317.665	308.764	0.0993644	0.0390988	0.179959	TRUE	Bacteria	Gammaproteobacteria	Gammaproteobacteria	Steroidobacterales	Woeseiaceae	Woeseia	uncultured Woeseia	637	0.060623
Otu589	1.66153	1.65328	0.008243	0.086542	307.734	317.665	309.268	0.152774	0.0557607	0.247533	TRUE	Bacteria	Acidobacteria	Aminicenantia	Aminicenantales	uncultured Aminicenantales	uncultured Aminicenantales	uncultured Aminicenantales	241	0.0229359
Otu591	1.66533	1.65825	0.00707597	0.146034	307.763	317.665	309.077	0.131156	0.072738	0.201233	TRUE	Bacteria	Deltaproteobacteria	Deltaproteobacteria	Syntrophobacterales	Syntrophobacteraceae	uncultured Syntrophobacteraceae	uncultured Syntrophobacteraceae	1732	0.164834
Otu592	1.6621	1.6575	0.00460793	0.136989	307.759	317.665	308.615	0.0854086	-0.00946222	0.180895	FALSE	Bacteria	Chloroflexi	Anaerolineae	Anaerolineales	Anaerolineaceae	uncultured Anaerolineaceae	uncultured Anaerolineaceae	645	0.0613844
Otu593	1.66527	1.66148	0.00378837	0.184753	307.783	317.665	308.484	0.0702236	-0.0659291	0.216305	FALSE	Bacteria	Gammaproteobacteria	Gammaproteobacteria	uncultured Gammaproteobacteria	uncultured Gammaproteobacteria	uncultured Gammaproteobacteria	uncultured Gammaproteobacteria	503	0.0478703
Otu599	1.66619	1.65908	0.0071079	0.155993	307.768	317.665	309.087	0.13175	-0.0574886	0.328379	FALSE	Bacteria	Chloroflexi	Dehalococcoidia	uncultured Dehalococcoidia	uncultured Dehalococcoidia	uncultured Dehalococcoidia	uncultured Dehalococcoidia	226	0.0215083
Otu60	1.66547	1.66503	0.000437471	0.227218	307.804	317.665	307.885	0.0081099	-0.191651	0.177432	FALSE	Bacteria	Chloroflexi	Anaerolineae	SBR1031	uncultured SBR1031	uncultured SBR1031	uncultured SBR1031	2931	0.278942
Otu601	1.66568	1.65593	0.00974505	0.118266	307.75	317.665	309.561	0.180621	0.0478089	0.32831	TRUE	Bacteria	Deltaproteobacteria	Deltaproteobacteria	Desulfobacterales	Desulfobacteraceae	Sva0081 sediment group	uncultured Sva0081 sediment group	216	0.0205566
Otu603	1.66476	1.66106	0.0036994	0.179713	307.78	317.665	308.466	0.0685738	-0.116946	0.219967	FALSE	Bacteria	Planctomycetes	SPG12-343-353-B69	uncultured SPG12-343-353-B69	uncultured SPG12-343-353-B69	uncultured SPG12-343-353-B69	uncultured SPG12-343-353-B69	406	0.0386388
Otu605	1.66286	1.65502	0.00783928	0.10736	307.744	317.665	309.202	0.145296	0.0585256	0.247507	TRUE	Bacteria	Chloroflexi	Anaerolineae	Anaerolineales	Anaerolineaceae	uncultured Anaerolineaceae	uncultured Anaerolineaceae	267	0.0254103
Otu607	1.66809	1.66167	0.00642449	0.186951	307.784	317.665	308.974	0.119089	-0.0315989	0.299193	FALSE	Bacteria	Gammaproteobacteria	Gammaproteobacteria	Nitrosococcales	Nitrosococcaceae	AqS1	uncultured AqS1	258	0.0245537
Otu608	1.67151	1.67195	-0.000444085	0.310126	307.845	317.665	307.763	-0.00823405	-0.108115	0.070743	FALSE	Bacteria	Latescibacteria	uncultured Latescibacteria	uncultured Latescibacteria	uncultured Latescibacteria	uncultured Latescibacteria	uncultured Latescibacteria	349	0.0332142
Otu609	1.66767	1.66178	0.00588821	0.188261	307.784	317.665	308.875	0.109148	0.0154217	0.239365	TRUE	Bacteria	Planctomycetes	Planctomycetacia	Pirellulales	Pirellulaceae	Pir4 lineage	uncultured Pir4 lineage	1343	0.127813
Otu61	1.66091	1.6554	0.00550734	0.111924	307.747	317.665	308.77	0.102076	-0.120406	0.265593	FALSE	Archaea	Thaumarchaeota	Nitrososphaeria	Nitrosopumilales	Nitrosopumilaceae	uncultured Nitrosopumilaceae	uncultured Nitrosopumilaceae	4535	0.431594
Otu613	1.66334	1.65312	0.0102142	0.0846083	307.733	317.665	309.634	0.189307	0.111015	0.278439	TRUE	Bacteria	Nitrospirae	Thermodesulfovibrionia	uncultured Thermodesulfovibrionia	uncultured Thermodesulfovibrionia	uncultured Thermodesulfovibrionia	uncultured Thermodesulfovibrionia	368	0.0350224
Otu617	1.66981	1.66676	0.00305381	0.247931	307.814	317.665	308.378	0.0566145	-0.0269356	0.178201	FALSE	Bacteria	Chloroflexi	KD4-96	uncultured KD4-96	uncultured KD4-96	uncultured KD4-96	uncultured KD4-96	348	0.033119
Otu620	1.66842	1.66176	0.00665976	0.188066	307.784	317.665	309.018	0.12345	0.0251733	0.220982	TRUE	Bacteria	Acidobacteria	Subgroup 17	uncultured Subgroup 17	uncultured Subgroup 17	uncultured Subgroup 17	uncultured Subgroup 17	522	0.0496785
Otu622	1.67075	1.66168	0.00906997	0.187045	307.784	317.665	309.464	0.168127	0.0258032	0.319036	TRUE	Bacteria	Acidobacteria	Thermoanaerobaculia	Thermoanaerobaculales	Thermoanaerobaculaceae	Subgroup 10	uncultured Subgroup 10	300	0.0285509
Otu6224	1.66928	1.66335	0.00592976	0.207044	307.794	317.665	308.891	0.109923	0.00631106	0.212453	TRUE	Bacteria	Rokubacteria	NC10	Methylomirabilales	Methylomirabilaceae	wb1-A12	uncultured wb1-A12	246	0.0234117
Otu623	1.66377	1.65611	0.00765671	0.120437	307.751	317.665	309.174	0.141915	0.0454427	0.263934	TRUE	Bacteria	Nitrospirae	Thermodesulfovibrionia	uncultured Thermodesulfovibrionia	uncultured Thermodesulfovibrionia	uncultured Thermodesulfovibrionia	uncultured Thermodesulfovibrionia	361	0.0343562
Otu624	1.66616	1.65812	0.0080369	0.144515	307.763	317.665	309.254	0.148967	0.0244913	0.271089	TRUE	Bacteria	Acidobacteria	Subgroup 9	uncultured Subgroup 9	uncultured Subgroup 9	uncultured Subgroup 9	uncultured Subgroup 9	811	0.0771825
Otu629	1.67094	1.66708	0.0038593	0.251728	307.816	317.665	308.528	0.071548	-0.0599503	0.206262	FALSE	Bacteria	Acidobacteria	Subgroup 22	uncultured Subgroup 22	uncultured Subgroup 22	uncultured Subgroup 22	uncultured Subgroup 22	459	0.0436828
Otu63	1.69809	1.66717	0.0309186	0.252855	307.816	317.665	313.525	0.573205	0.47747	0.674629	TRUE	Bacteria	Deltaproteobacteria	Deltaproteobacteria	Desulfuromonadales	Desulfuromonadaceae	uncultured Desulfuromonadaceae	uncultured Desulfuromonadaceae	6106	0.581105
Otu633	1.67164	1.66561	0.00603498	0.234128	307.807	317.665	308.922	0.111879	-0.0134274	0.249392	FALSE	Bacteria	Planctomycetes	Phycisphaerae	Phycisphaerales	Phycisphaeraceae	Urania-1B-19 marine sediment group	uncultured Urania-1B-19 marine sediment group	349	0.0332142
Otu6348	1.66652	1.66402	0.00249979	0.215066	307.798	317.665	308.26	0.0463404	-0.0555725	0.17446	FALSE	Bacteria	Chloroflexi	Anaerolineae	uncultured Anaerolineae	uncultured Anaerolineae	uncultured Anaerolineae	uncultured Anaerolineae	1541	0.146656
Otu636	1.66639	1.65758	0.0088085	0.138046	307.759	317.665	309.395	0.163267	0.0960788	0.221679	TRUE	Bacteria	Latescibacteria	Latescibacteria	Latescibacterales	Latescibacteraceae	uncultured Latescibacteraceae	uncultured Latescibacteraceae	288	0.0274088
Otu64	1.67079	1.66537	0.00542085	0.231278	307.806	317.665	308.808	0.100493	0.0245103	0.200734	TRUE	Bacteria	Gemmatimonadetes	PAUC43f marine benthic group	uncultured PAUC43f marine benthic group	uncultured PAUC43f marine benthic group	uncultured PAUC43f marine benthic group	uncultured PAUC43f marine benthic group	6895	0.656194
Otu641	1.67262	1.66664	0.00598265	0.246478	307.813	317.665	308.918	0.110912	0.0297283	0.184324	TRUE	Bacteria	Deltaproteobacteria	Deltaproteobacteria	NB1-j	uncultured NB1-j	uncultured NB1-j	uncultured NB1-j	537	0.0511061
Otu6414	1.66869	1.66231	0.00637542	0.194675	307.788	317.665	308.968	0.118181	0.0233403	0.218547	TRUE	Bacteria	Planctomycetes	Planctomycetacia	Pirellulales	Pirellulaceae	Pir4 lineage	uncultured Pir4 lineage	276	0.0262668
Otu643	1.67081	1.66926	0.00155198	0.277832	307.829	317.665	308.115	0.0287739	-0.0497397	0.106603	FALSE	Bacteria	Planctomycetes	vadinHA49	uncultured vadinHA49	uncultured vadinHA49	uncultured vadinHA49	uncultured vadinHA49	262	0.0249344
Otu645	1.66629	1.65705	0.00924138	0.1316	307.756	317.665	309.473	0.171289	-0.00349079	0.336439	FALSE	Unassigned	uncultured Unassigned	uncultured Unassigned	uncultured Unassigned	uncultured Unassigned	uncultured Unassigned	uncultured Unassigned	376	0.0357838
Otu646	1.67015	1.66152	0.00863377	0.185115	307.783	317.665	309.382	0.160041	0.0654364	0.24329	TRUE	Bacteria	Latescibacteria	Latescibacteria	Latescibacterales	Latescibacteraceae	uncultured Latescibacteraceae	uncultured Latescibacteraceae	239	0.0227455
Otu647	1.66349	1.64888	0.0146075	0.0338527	307.708	317.665	310.434	0.270716	0.0779114	0.469889	TRUE	Bacteria	Halanaerobiaeota	Halanaerobiia	Halanaerobiales	Halobacteroidaceae	uncultured Halobacteroidaceae	uncultured Halobacteroidaceae	251	0.0238876
Otu65	1.66206	1.65262	0.00943828	0.0786372	307.73	317.665	309.487	0.174925	0.088371	0.257014	TRUE	Bacteria	Planctomycetes	Brocadiae	Brocadiales	Scalinduaceae	Candidatus Scalindua	uncultured Candidatus Scalindua	9844	0.936849
Otu653	1.66351	1.65703	0.00648014	0.131391	307.756	317.665	308.96	0.120109	0.0073614	0.224387	TRUE	Bacteria	Nitrospirae	Thermodesulfovibrionia	uncultured Thermodesulfovibrionia	uncultured Thermodesulfovibrionia	uncultured Thermodesulfovibrionia	uncultured Thermodesulfovibrionia	233	0.0221745
Otu655	1.66455	1.65907	0.00548153	0.155864	307.768	317.665	308.785	0.101604	0.0768613	0.129063	TRUE	Bacteria	Planctomycetes	Phycisphaerae	MSBL9	SG8-4	uncultured SG8-4	uncultured SG8-4	484	0.0460621
Otu656	1.68666	1.65447	0.0321886	0.100791	307.741	317.665	313.728	0.596588	0.469461	0.709663	TRUE	Bacteria	Firmicutes	Clostridia	Clostridiales	Family XIII	uncultured Family XIII	uncultured Family XIII	208	0.0197953
Otu66	1.68485	1.65686	0.0279961	0.129348	307.755	317.665	312.955	0.518906	0.413124	0.621118	TRUE	Bacteria	Deltaproteobacteria	Deltaproteobacteria	Desulfobacterales	Desulfobacteraceae	Desulfobacter	uncultured Desulfobacter	9014	0.857859
Otu662	1.67314	1.6698	0.00333969	0.284293	307.832	317.665	308.448	0.0619194	-0.0614791	0.188429	FALSE	Bacteria	Deltaproteobacteria	Deltaproteobacteria	NB1-j	uncultured NB1-j	uncultured NB1-j	uncultured NB1-j	1156	0.110016
Otu663	1.67438	1.67084	0.00353624	0.296785	307.838	317.665	308.49	0.0655655	-0.135059	0.268274	FALSE	Bacteria	Planctomycetes	Phycisphaerae	Phycisphaerales	AKAU3564 sediment group	uncultured AKAU3564 sediment group	uncultured AKAU3564 sediment group	622	0.0591955
Otu664	1.66443	1.65871	0.00572087	0.151479	307.766	317.665	308.828	0.10604	-0.008973	0.276541	FALSE	Archaea	Euryarchaeota	Thermococci	Methanofastidiosales	uncultured Methanofastidiosales	uncultured Methanofastidiosales	uncultured Methanofastidiosales	236	0.02246
Otu667	1.66892	1.66103	0.0078882	0.179333	307.78	317.665	309.242	0.146219	0.0283037	0.284151	TRUE	Bacteria	Planctomycetes	vadinHA49	uncultured vadinHA49	uncultured vadinHA49	uncultured vadinHA49	uncultured vadinHA49	798	0.0759453
Otu675	1.66269	1.65559	0.00710082	0.114148	307.748	317.665	309.068	0.13161	0.0676161	0.216227	TRUE	Bacteria	Acidobacteria	Aminicenantia	Aminicenantales	uncultured Aminicenantales	uncultured Aminicenantales	uncultured Aminicenantales	195	0.0185581
Otu686	1.67004	1.66032	0.0097169	0.170834	307.776	317.665	309.577	0.180114	0.0719879	0.313103	TRUE	Bacteria	Actinobacteria	Acidimicrobiia	Actinomarinales	uncultured Actinomarinales	uncultured Actinomarinales	uncultured Actinomarinales	443	0.0421601
Otu69	1.66663	1.65999	0.00664234	0.166866	307.774	317.665	309.005	0.123123	0.0367182	0.226041	TRUE	Bacteria	Alphaproteobacteria	Alphaproteobacteria	Rhizobiales	Hyphomicrobiaceae	uncultured Hyphomicrobiaceae	uncultured Hyphomicrobiaceae	5323	0.506588
Otu691	1.66357	1.65329	0.0102767	0.0866753	307.734	317.665	309.647	0.190466	0.00606601	0.354249	TRUE	Archaea	Crenarchaeota	Bathyarchaeia	uncultured Bathyarchaeia	uncultured Bathyarchaeia	uncultured Bathyarchaeia	uncultured Bathyarchaeia	268	0.0255054
Otu694	1.66839	1.66057	0.00782371	0.173799	307.777	317.665	309.227	0.145023	0.0188714	0.259697	TRUE	Bacteria	Marinimicrobia (SAR406 clade)	uncultured Marinimicrobia (SAR406 clade)	uncultured Marinimicrobia (SAR406 clade)	uncultured Marinimicrobia (SAR406 clade)	uncultured Marinimicrobia (SAR406 clade)	uncultured Marinimicrobia (SAR406 clade)	201	0.0191291
Otu696	1.67072	1.66816	0.0025529	0.264725	307.822	317.665	308.293	0.0473299	-0.0207276	0.133404	FALSE	Bacteria	Armatimonadetes	DG-56	uncultured DG-56	uncultured DG-56	uncultured DG-56	uncultured DG-56	221	0.0210325
Otu697	1.67398	1.66904	0.00494045	0.275217	307.828	317.665	308.739	0.0915964	-0.167647	0.351277	FALSE	Bacteria	Planctomycetes	vadinHA49	uncultured vadinHA49	uncultured vadinHA49	uncultured vadinHA49	uncultured vadinHA49	456	0.0433973
Otu6974	1.68782	1.66353	0.024283	0.209295	307.795	317.665	312.288	0.450146	0.227574	0.642173	TRUE	Bacteria	Firmicutes	Clostridia	Clostridiales	Clostridiales vadinBB60 group	uncultured Clostridiales vadinBB60 group	uncultured Clostridiales vadinBB60 group	280	0.0266475
Otu7	1.69369	1.66172	0.0319679	0.187599	307.784	317.665	313.705	0.592581	0.480839	0.732298	TRUE	Bacteria	Deltaproteobacteria	Deltaproteobacteria	Desulfuromonadales	uncultured Desulfuromonadales	uncultured Desulfuromonadales	uncultured Desulfuromonadales	32969	3.13765
Otu70	1.66024	1.64759	0.0126495	0.0184114	307.7	317.666	310.063	0.234425	0.144801	0.329049	TRUE	Archaea	Thaumarchaeota	Nitrososphaeria	Nitrosopumilales	Nitrosopumilaceae	uncultured Nitrosopumilaceae	uncultured Nitrosopumilaceae	2312	0.220032
Otu700	1.69092	1.65872	0.0321966	0.151692	307.766	317.665	313.74	0.596784	0.477443	0.726514	TRUE	Bacteria	Deltaproteobacteria	Deltaproteobacteria	Desulfobacterales	Desulfobacteraceae	Desulfofrigus	uncultured Desulfofrigus	901	0.0857478
Otu701	1.67286	1.66655	0.00630944	0.245376	307.813	317.665	308.978	0.11697	0.0447365	0.201391	TRUE	Bacteria	Deltaproteobacteria	Deltaproteobacteria	NB1-j	uncultured NB1-j	uncultured NB1-j	uncultured NB1-j	1838	0.174922
Otu702	1.66627	1.66612	0.000141454	0.240313	307.81	317.665	307.836	0.00262238	-0.220724	0.211532	FALSE	Bacteria	Acidobacteria	Subgroup 9	uncultured Subgroup 9	uncultured Subgroup 9	uncultured Subgroup 9	uncultured Subgroup 9	611	0.0581486
Otu704	1.66065	1.65532	0.00532571	0.110922	307.746	317.665	308.736	0.098709	0.0206263	0.187393	TRUE	Bacteria	Gammaproteobacteria	Gammaproteobacteria	pItb-vmat-80	uncultured pItb-vmat-80	uncultured pItb-vmat-80	uncultured pItb-vmat-80	280	0.0266475
Otu705	1.66476	1.66254	0.00222157	0.197387	307.789	317.665	308.2	0.0411814	-0.0836755	0.195605	FALSE	Bacteria	Gammaproteobacteria	Gammaproteobacteria	Gammaproteobacteria Incertae Sedis	Unknown Family	uncultured Unknown Family	uncultured Unknown Family	482	0.0458717
Otu709	1.66544	1.65995	0.00548779	0.166342	307.774	317.665	308.791	0.101722	0.0183901	0.194648	TRUE	Bacteria	Planctomycetes	Phycisphaerae	MSBL9	SG8-4	uncultured SG8-4	uncultured SG8-4	588	0.0559597
Otu710	1.66994	1.6671	0.0028421	0.251961	307.816	317.665	308.341	0.05269	-0.0590092	0.165556	FALSE	Bacteria	Acidobacteria	Subgroup 22	uncultured Subgroup 22	uncultured Subgroup 22	uncultured Subgroup 22	uncultured Subgroup 22	225	0.0214132
Otu718	1.66805	1.65877	0.00927251	0.152294	307.767	317.665	309.487	0.171872	0.0778617	0.261931	TRUE	Bacteria	Planctomycetes	BD7-11	uncultured BD7-11	uncultured BD7-11	uncultured BD7-11	uncultured BD7-11	211	0.0200808
Otu719	1.66868	1.6593	0.00938047	0.158611	307.77	317.665	309.51	0.173874	0.0697967	0.289793	TRUE	Bacteria	Nitrospirae	Nitrospira	Nitrospirales	Nitrospiraceae	Nitrospira	uncultured Nitrospira	172	0.0163692
Otu72	1.66503	1.6553	0.00972698	0.110729	307.746	317.665	309.554	0.180284	0.114354	0.240712	TRUE	Bacteria	TA06	uncultured TA06	uncultured TA06	uncultured TA06	uncultured TA06	uncultured TA06	2036	0.193765
Otu721	1.66477	1.66122	0.00354572	0.181572	307.781	317.665	308.438	0.0657254	-0.108264	0.222131	FALSE	Bacteria	Gammaproteobacteria	Gammaproteobacteria	Steroidobacterales	Woeseiaceae	Woeseia	uncultured Woeseia	301	0.028646
Otu723	1.66473	1.66289	0.00184013	0.201592	307.791	317.665	308.132	0.0341108	-0.0797735	0.174104	FALSE	Bacteria	Chloroflexi	Anaerolineae	SBR1031	uncultured SBR1031	uncultured SBR1031	uncultured SBR1031	628	0.0597665
Otu724	1.6644	1.65835	0.00605378	0.147201	307.764	317.665	308.887	0.112209	0.00899444	0.222137	TRUE	Bacteria	Nitrospirae	Thermodesulfovibrionia	uncultured Thermodesulfovibrionia	uncultured Thermodesulfovibrionia	uncultured Thermodesulfovibrionia	uncultured Thermodesulfovibrionia	375	0.0356886
Otu725	1.67312	1.66821	0.00490743	0.265271	307.823	317.665	308.728	0.0909821	-0.114684	0.283347	FALSE	Bacteria	Deltaproteobacteria	Deltaproteobacteria	Myxococcales	mle1-27	uncultured mle1-27	uncultured mle1-27	187	0.0177967
Otu726	1.66817	1.64991	0.0182541	0.0461603	307.714	317.665	311.118	0.338302	0.223489	0.459182	TRUE	Bacteria	Bacteroidetes	Bacteroidia	Bacteroidales	Prolixibacteraceae	Prolixibacter	uncultured Prolixibacter	486	0.0462524
Otu728	1.69582	1.66007	0.0357483	0.167795	307.774	317.665	314.402	0.662634	0.56267	0.778122	TRUE	Bacteria	Deltaproteobacteria	Deltaproteobacteria	Desulfuromonadales	Desulfuromonadaceae	Pelobacter	uncultured Pelobacter	8619	0.820267
Otu729	1.67031	1.66174	0.00857033	0.187763	307.784	317.665	309.372	0.158866	0.0870999	0.245698	TRUE	Bacteria	Nitrospirae	Nitrospira	Nitrospirales	Nitrospiraceae	Nitrospira	uncultured Nitrospira	582	0.0553887
Otu73	1.6717	1.66658	0.00511484	0.245794	307.813	317.665	308.758	0.0948234	0.0153246	0.19914	TRUE	Bacteria	Planctomycetes	Phycisphaerae	Phycisphaerales	Phycisphaeraceae	Urania-1B-19 marine sediment group	uncultured Urania-1B-19 marine sediment group	15526	1.4776
Otu730	1.66249	1.64821	0.0142813	0.0258173	307.704	317.665	310.37	0.264667	0.133356	0.411881	TRUE	Archaea	Crenarchaeota	Bathyarchaeia	uncultured Bathyarchaeia	uncultured Bathyarchaeia	uncultured Bathyarchaeia	uncultured Bathyarchaeia	216	0.0205566
Otu734	1.67122	1.66506	0.00616441	0.227514	307.804	317.665	308.943	0.114277	0.00358204	0.227108	TRUE	Bacteria	Acidobacteria	Subgroup 22	uncultured Subgroup 22	uncultured Subgroup 22	uncultured Subgroup 22	uncultured Subgroup 22	516	0.0491075
Otu735	1.67044	1.6621	0.00834353	0.192123	307.786	317.665	309.331	0.154663	0.100603	0.215166	TRUE	Bacteria	Planctomycetes	Phycisphaerae	Phycisphaerales	Phycisphaeraceae	Urania-1B-19 marine sediment group	uncultured Urania-1B-19 marine sediment group	442	0.042065
Otu737	1.66627	1.66056	0.00571479	0.173642	307.777	317.665	308.836	0.105931	0.0123174	0.207512	TRUE	Bacteria	Planctomycetes	Planctomycetacia	Pirellulales	Pirellulaceae	Pir4 lineage	uncultured Pir4 lineage	557	0.0530095
Otu738	1.66915	1.6633	0.00585004	0.206524	307.793	317.665	308.876	0.108445	0.000603232	0.231003	TRUE	Bacteria	Gemmatimonadetes	PAUC43f marine benthic group	uncultured PAUC43f marine benthic group	uncultured PAUC43f marine benthic group	uncultured PAUC43f marine benthic group	uncultured PAUC43f marine benthic group	284	0.0270282
Otu739	1.66736	1.6616	0.00576125	0.186097	307.783	317.665	308.85	0.106795	-0.0228503	0.217948	FALSE	Bacteria	Entotheonellaeota	Entotheonellia	Entotheonellales	Entotheonellaceae	uncultured Entotheonellaceae	uncultured Entotheonellaceae	168	0.0159885
Otu742	1.68999	1.65858	0.0314144	0.149916	307.765	317.665	313.595	0.582283	0.466374	0.70727	TRUE	Bacteria	Deltaproteobacteria	Deltaproteobacteria	Desulfobacterales	Desulfobulbaceae	Desulfopila	uncultured Desulfopila	1939	0.184534
Otu743	1.66886	1.66141	0.00745267	0.183812	307.782	317.665	309.163	0.138147	0.047557	0.229071	TRUE	Bacteria	Acidobacteria	Subgroup 26	uncultured Subgroup 26	uncultured Subgroup 26	uncultured Subgroup 26	uncultured Subgroup 26	301	0.028646
Otu746	1.66538	1.65535	0.0100367	0.111253	307.746	317.665	309.612	0.186024	0.0781504	0.306164	TRUE	Archaea	Asgardaeota	Odinarchaeia	uncultured Odinarchaeia	uncultured Odinarchaeia	uncultured Odinarchaeia	uncultured Odinarchaeia	203	0.0193194
Otu747	1.66501	1.66064	0.0043679	0.174625	307.778	317.665	308.587	0.0809648	0.024513	0.143848	TRUE	Bacteria	WS1	uncultured WS1	uncultured WS1	uncultured WS1	uncultured WS1	uncultured WS1	512	0.0487268
Otu748	1.66487	1.66203	0.00283945	0.191311	307.786	317.665	308.312	0.0526346	-0.0279416	0.153911	FALSE	Bacteria	Planctomycetes	Planctomycetacia	Pirellulales	Pirellulaceae	Pir4 lineage	uncultured Pir4 lineage	637	0.060623
Otu7495	1.70403	1.65431	0.0497149	0.0988402	307.74	317.665	316.988	0.921421	0.844436	0.995302	TRUE	Bacteria	Gammaproteobacteria	Gammaproteobacteria	Vibrionales	Vibrionaceae	Vibrio	uncultured Vibrio	692	0.0658573
Otu75	1.66552	1.65423	0.0112882	0.0979125	307.74	317.665	309.84	0.209216	0.133673	0.289771	TRUE	Archaea	Crenarchaeota	Bathyarchaeia	uncultured Bathyarchaeia	uncultured Bathyarchaeia	uncultured Bathyarchaeia	uncultured Bathyarchaeia	1200	0.114203
Otu750	1.66897	1.66301	0.00595813	0.203024	307.792	317.665	308.894	0.110448	-0.0159134	0.256824	FALSE	Bacteria	Acidobacteria	Holophagae	Subgroup 7	uncultured Subgroup 7	uncultured Subgroup 7	uncultured Subgroup 7	401	0.038163
Otu751	1.66513	1.65477	0.0103562	0.104339	307.743	317.665	309.669	0.191944	0.0713537	0.312937	TRUE	Bacteria	Chloroflexi	Anaerolineae	SBR1031	uncultured SBR1031	uncultured SBR1031	uncultured SBR1031	345	0.0328335
Otu7527	1.66554	1.65666	0.00887633	0.126965	307.754	317.665	309.403	0.164521	0.0526148	0.275443	TRUE	Bacteria	Gemmatimonadetes	Gemmatimonadetes	Gemmatimonadales	Gemmatimonadaceae	uncultured Gemmatimonadaceae	uncultured Gemmatimonadaceae	213	0.0202711
Otu753	1.66383	1.66416	-0.000330932	0.216794	307.799	317.665	307.737	-0.00613474	-0.296769	0.209271	FALSE	Archaea	Crenarchaeota	Bathyarchaeia	uncultured Bathyarchaeia	uncultured Bathyarchaeia	uncultured Bathyarchaeia	uncultured Bathyarchaeia	206	0.0196049
Otu755	1.66555	1.66338	0.00217173	0.207484	307.794	317.665	308.196	0.0402582	-0.198077	0.233866	FALSE	Bacteria	Chloroflexi	Anaerolineae	uncultured Anaerolineae	uncultured Anaerolineae	uncultured Anaerolineae	uncultured Anaerolineae	353	0.0335949
Otu76	1.66513	1.65713	0.00800503	0.132557	307.757	317.665	309.243	0.148373	0.0731698	0.225606	TRUE	Bacteria	Gammaproteobacteria	Gammaproteobacteria	uncultured Gammaproteobacteria	uncultured Gammaproteobacteria	uncultured Gammaproteobacteria	uncultured Gammaproteobacteria	1372	0.130573
Otu764	1.66779	1.65746	0.0103392	0.136498	307.759	317.665	309.678	0.191638	0.0920738	0.303584	TRUE	Bacteria	Latescibacteria	uncultured Latescibacteria	uncultured Latescibacteria	uncultured Latescibacteria	uncultured Latescibacteria	uncultured Latescibacteria	190	0.0180822
Otu765	1.66173	1.65696	0.00477116	0.130603	307.756	317.665	308.642	0.0884333	0.0112809	0.168167	TRUE	Bacteria	Nitrospirae	Thermodesulfovibrionia	uncultured Thermodesulfovibrionia	uncultured Thermodesulfovibrionia	uncultured Thermodesulfovibrionia	uncultured Thermodesulfovibrionia	385	0.0366403
Otu766	1.66535	1.65622	0.00913821	0.121665	307.751	317.665	309.449	0.169374	0.0908259	0.250248	TRUE	Bacteria	Chloroflexi	Anaerolineae	Anaerolineales	Anaerolineaceae	uncultured Anaerolineaceae	uncultured Anaerolineaceae	422	0.0401616
Otu7671	1.69604	1.66012	0.035925	0.168352	307.775	317.665	314.435	0.66591	0.593978	0.752737	TRUE	Bacteria	Deltaproteobacteria	Deltaproteobacteria	Desulfuromonadales	Desulfuromonadaceae	Desulfuromonas	uncultured Desulfuromonas	913	0.0868898
Otu768	1.66414	1.66111	0.00302793	0.180296	307.78	317.665	308.341	0.0561272	-0.169989	0.265994	FALSE	Bacteria	Deltaproteobacteria	Deltaproteobacteria	Desulfobacterales	Desulfobacteraceae	SEEP-SRB1	uncultured SEEP-SRB1	218	0.020747
Otu77	1.66451	1.65499	0.00951932	0.106961	307.744	317.665	309.514	0.176434	0.0663638	0.287784	TRUE	Bacteria	Chloroflexi	Anaerolineae	Anaerolineales	Anaerolineaceae	uncultured Anaerolineaceae	uncultured Anaerolineaceae	3577	0.340422
Otu770	1.67043	1.66363	0.00679941	0.21048	307.795	317.665	309.053	0.126044	0.0444918	0.214235	TRUE	Bacteria	Latescibacteria	uncultured Latescibacteria	uncultured Latescibacteria	uncultured Latescibacteria	uncultured Latescibacteria	uncultured Latescibacteria	451	0.0429215
Otu7715	1.66687	1.66052	0.00634975	0.173242	307.777	317.665	308.954	0.117701	0.0268374	0.252217	TRUE	Bacteria	Acidobacteria	Subgroup 9	uncultured Subgroup 9	uncultured Subgroup 9	uncultured Subgroup 9	uncultured Subgroup 9	280	0.0266475
Otu774	1.66986	1.66183	0.00802872	0.188862	307.785	317.665	309.272	0.148827	0.066272	0.239121	TRUE	Bacteria	Acidobacteria	Subgroup 22	uncultured Subgroup 22	uncultured Subgroup 22	uncultured Subgroup 22	uncultured Subgroup 22	537	0.0511061
Otu778	1.66963	1.66246	0.00716315	0.196463	307.788	317.665	309.115	0.132784	0.035853	0.226484	TRUE	Bacteria	Deltaproteobacteria	Deltaproteobacteria	MBNT15	uncultured MBNT15	uncultured MBNT15	uncultured MBNT15	365	0.0347369
Otu779	1.66826	1.66137	0.00688581	0.183409	307.782	317.665	309.058	0.127639	0.00838762	0.252215	TRUE	Bacteria	Zixibacteria	uncultured Zixibacteria	uncultured Zixibacteria	uncultured Zixibacteria	uncultured Zixibacteria	uncultured Zixibacteria	596	0.0567211
Otu78	1.66687	1.65972	0.00715348	0.16356	307.772	317.665	309.099	0.132597	0.0640583	0.240032	TRUE	Bacteria	Deltaproteobacteria	Deltaproteobacteria	Myxococcales	Sandaracinaceae	uncultured Sandaracinaceae	uncultured Sandaracinaceae	4258	0.405232
Otu786	1.66728	1.66312	0.00415805	0.204339	307.792	317.665	308.562	0.0770792	-0.0415301	0.18435	FALSE	Bacteria	Latescibacteria	uncultured Latescibacteria	uncultured Latescibacteria	uncultured Latescibacteria	uncultured Latescibacteria	uncultured Latescibacteria	647	0.0615747
Otu787	1.66824	1.66559	0.00265204	0.233897	307.807	317.665	308.297	0.0491645	-0.0375326	0.130782	FALSE	Bacteria	Deltaproteobacteria	Deltaproteobacteria	Myxococcales	Sandaracinaceae	uncultured Sandaracinaceae	uncultured Sandaracinaceae	554	0.0527239
Otu789	1.66785	1.6673	0.000548549	0.254369	307.817	317.665	307.918	0.0101697	-0.165563	0.212335	FALSE	Bacteria	Acidobacteria	Subgroup 26	uncultured Subgroup 26	uncultured Subgroup 26	uncultured Subgroup 26	uncultured Subgroup 26	375	0.0356886
Otu7901	1.6606	1.65654	0.00405906	0.125548	307.753	317.665	308.507	0.075234	0.0191894	0.128618	TRUE	Bacteria	Nitrospirae	Thermodesulfovibrionia	uncultured Thermodesulfovibrionia	uncultured Thermodesulfovibrionia	uncultured Thermodesulfovibrionia	uncultured Thermodesulfovibrionia	163	0.0155126
Otu794	1.6622	1.65125	0.0109521	0.0622035	307.722	317.665	309.763	0.202978	0.0807135	0.332977	TRUE	Bacteria	Chloroflexi	Anaerolineae	Anaerolineales	Anaerolineaceae	uncultured Anaerolineaceae	uncultured Anaerolineaceae	324	0.0308349
Otu8	1.69079	1.66882	0.0219696	0.272597	307.826	317.665	311.879	0.407316	0.238803	0.608013	TRUE	Bacteria	Gammaproteobacteria	Gammaproteobacteria	Pseudomonadales	Pseudomonadaceae	Pseudomonas	uncultured Pseudomonas	44773	4.26103
Otu802	1.67042	1.66277	0.00764744	0.200143	307.79	317.665	309.206	0.141762	0.0384095	0.252734	TRUE	Bacteria	Alphaproteobacteria	Alphaproteobacteria	Rhodovibrionales	Kiloniellaceae	Pelagibius	uncultured Pelagibius	225	0.0214132
Otu806	1.66768	1.66176	0.00592071	0.188082	307.784	317.665	308.881	0.109751	0.017801	0.21273	TRUE	Bacteria	Acidobacteria	Subgroup 9	uncultured Subgroup 9	uncultured Subgroup 9	uncultured Subgroup 9	uncultured Subgroup 9	367	0.0349272
Otu8078	1.69565	1.65062	0.045032	0.0546179	307.718	317.665	316.113	0.834581	0.726401	0.944943	TRUE	Bacteria	Firmicutes	Clostridia	Clostridiales	Family XII	Fusibacter	uncultured Fusibacter	416	0.0395905
Otu8086	1.66961	1.66484	0.00476962	0.22488	307.803	317.665	308.684	0.0884197	0.0180656	0.176902	TRUE	Bacteria	Gemmatimonadetes	PAUC43f marine benthic group	uncultured PAUC43f marine benthic group	uncultured PAUC43f marine benthic group	uncultured PAUC43f marine benthic group	uncultured PAUC43f marine benthic group	575	0.0547225
Otu81	1.66256	1.65802	0.00453684	0.143295	307.762	317.665	308.604	0.0840919	-0.0986596	0.23486	FALSE	Bacteria	Nitrospirae	Thermodesulfovibrionia	uncultured Thermodesulfovibrionia	uncultured Thermodesulfovibrionia	uncultured Thermodesulfovibrionia	uncultured Thermodesulfovibrionia	2046	0.194717
Otu811	1.66844	1.66462	0.00382153	0.222317	307.801	317.665	308.508	0.0708434	-0.0703507	0.214057	FALSE	Bacteria	Planctomycetes	Planctomycetacia	Pirellulales	Pirellulaceae	uncultured Pirellulaceae	uncultured Pirellulaceae	252	0.0239827
Otu813	1.67473	1.66905	0.00568639	0.275287	307.828	317.665	308.876	0.105426	0.0235231	0.195597	TRUE	Bacteria	Gemmatimonadetes	Gemmatimonadetes	Gemmatimonadales	Gemmatimonadaceae	uncultured Gemmatimonadaceae	uncultured Gemmatimonadaceae	300	0.0285509
Otu814	1.66447	1.65336	0.0111083	0.0875145	307.734	317.665	309.802	0.205879	0.0826557	0.356725	TRUE	Bacteria	Deltaproteobacteria	Deltaproteobacteria	Desulfobacterales	Desulfobacteraceae	SEEP-SRB1	uncultured SEEP-SRB1	387	0.0368306
Otu815	1.68102	1.64607	0.0349592	0.000103403	307.691	317.666	314.226	0.647864	0.503152	0.776136	TRUE	Archaea	Asgardaeota	Lokiarchaeia	uncultured Lokiarchaeia	uncultured Lokiarchaeia	uncultured Lokiarchaeia	uncultured Lokiarchaeia	582	0.0553887
Otu82	1.66735	1.66163	0.00572105	0.18653	307.784	317.665	308.843	0.106049	0.0410052	0.202598	TRUE	Bacteria	Chloroflexi	Anaerolineae	uncultured Anaerolineae	uncultured Anaerolineae	uncultured Anaerolineae	uncultured Anaerolineae	3184	0.30302
Otu8210	1.66453	1.65889	0.00564473	0.153618	307.767	317.665	308.814	0.104629	0.00942693	0.252132	TRUE	Bacteria	Gemmatimonadetes	BD2-11 terrestrial group	uncultured BD2-11 terrestrial group	uncultured BD2-11 terrestrial group	uncultured BD2-11 terrestrial group	uncultured BD2-11 terrestrial group	214	0.0203663
Otu822	1.67535	1.66404	0.0113061	0.215366	307.798	317.665	309.889	0.209589	0.135444	0.312277	TRUE	Unassigned	uncultured Unassigned	uncultured Unassigned	uncultured Unassigned	uncultured Unassigned	uncultured Unassigned	uncultured Unassigned	446	0.0424456
Otu824	1.66708	1.66066	0.0064164	0.174906	307.778	317.665	308.967	0.118937	-0.0141739	0.271358	FALSE	Bacteria	Acidobacteria	Subgroup 22	uncultured Subgroup 22	uncultured Subgroup 22	uncultured Subgroup 22	uncultured Subgroup 22	177	0.016845
Otu825	1.66237	1.65614	0.00623807	0.120688	307.751	317.665	308.91	0.115621	0.0605364	0.170534	TRUE	Bacteria	Acidobacteria	Aminicenantia	Aminicenantales	uncultured Aminicenantales	uncultured Aminicenantales	uncultured Aminicenantales	547	0.0520578
Otu826	1.66678	1.66346	0.00331843	0.208382	307.794	317.665	308.408	0.0615154	-0.0206643	0.168132	FALSE	Bacteria	Chloroflexi	Anaerolineae	uncultured Anaerolineae	uncultured Anaerolineae	uncultured Anaerolineae	uncultured Anaerolineae	628	0.0597665
Otu827	1.66439	1.66397	0.000417759	0.214502	307.797	317.665	307.875	0.00774428	-0.0653222	0.0736952	FALSE	Bacteria	Kiritimatiellaeota	Kiritimatiellae	WCHB1-41	uncultured WCHB1-41	uncultured WCHB1-41	uncultured WCHB1-41	325	0.0309301
Otu828	1.66886	1.66064	0.00822039	0.174682	307.778	317.665	309.301	0.152376	-0.0508242	0.358026	FALSE	Bacteria	Latescibacteria	Latescibacteria	Latescibacterales	Latescibacteraceae	uncultured Latescibacteraceae	uncultured Latescibacteraceae	160	0.0152271
Otu830	1.65867	1.64836	0.010307	0.0276258	307.705	317.665	309.629	0.191014	0.0805764	0.329814	TRUE	Unassigned	uncultured Unassigned	uncultured Unassigned	uncultured Unassigned	uncultured Unassigned	uncultured Unassigned	uncultured Unassigned	170	0.0161788
Otu831	1.66913	1.66005	0.00907145	0.167616	307.774	317.665	309.456	0.168149	0.0413306	0.315043	TRUE	Bacteria	uncultured Bacteria	uncultured Bacteria	uncultured Bacteria	uncultured Bacteria	uncultured Bacteria	uncultured Bacteria	605	0.0575776
Otu832	1.66613	1.66338	0.00274452	0.20747	307.794	317.665	308.302	0.0508764	-0.145458	0.229058	FALSE	Archaea	Hadesarchaeaeota	uncultured Hadesarchaeaeota	uncultured Hadesarchaeaeota	uncultured Hadesarchaeaeota	uncultured Hadesarchaeaeota	uncultured Hadesarchaeaeota	490	0.0466331
Otu839	1.67384	1.66461	0.00923378	0.222118	307.801	317.665	309.509	0.171176	0.0160609	0.319856	TRUE	Bacteria	Deltaproteobacteria	Deltaproteobacteria	NB1-j	uncultured NB1-j	uncultured NB1-j	uncultured NB1-j	500	0.0475848
Otu84	1.66365	1.65365	0.00999955	0.0909538	307.736	317.665	309.597	0.185331	0.095838	0.27246	TRUE	Bacteria	Deltaproteobacteria	Deltaproteobacteria	Desulfarculales	Desulfarculaceae	Desulfatiglans	uncultured Desulfatiglans	4700	0.447297
Otu841	1.67221	1.6683	0.00391605	0.266318	307.823	317.665	308.546	0.0726024	-0.198456	0.355115	FALSE	Bacteria	Chloroflexi	Dehalococcoidia	uncultured Dehalococcoidia	uncultured Dehalococcoidia	uncultured Dehalococcoidia	uncultured Dehalococcoidia	128	0.0121817
Otu847	1.6705	1.66274	0.00775643	0.199814	307.79	317.665	309.226	0.143782	0.0358079	0.265756	TRUE	Bacteria	Acidobacteria	Subgroup 17	uncultured Subgroup 17	uncultured Subgroup 17	uncultured Subgroup 17	uncultured Subgroup 17	246	0.0234117
Otu851	1.66416	1.65604	0.00811856	0.119539	307.75	317.665	309.259	0.150475	0.0487586	0.269049	TRUE	Archaea	Crenarchaeota	Bathyarchaeia	uncultured Bathyarchaeia	uncultured Bathyarchaeia	uncultured Bathyarchaeia	uncultured Bathyarchaeia	659	0.0627167
Otu857	1.6743	1.66282	0.0114823	0.200762	307.791	317.665	309.916	0.212849	0.0571333	0.365865	TRUE	Bacteria	Acidobacteria	Subgroup 22	uncultured Subgroup 22	uncultured Subgroup 22	uncultured Subgroup 22	uncultured Subgroup 22	275	0.0261716
Otu861	1.66373	1.66217	0.00156379	0.192964	307.787	317.665	308.076	0.0289879	-0.327284	0.307425	FALSE	Bacteria	Acidobacteria	Subgroup 18	uncultured Subgroup 18	uncultured Subgroup 18	uncultured Subgroup 18	uncultured Subgroup 18	177	0.016845
Otu865	1.66303	1.654	0.00902484	0.0951659	307.738	317.665	309.417	0.167266	0.0215865	0.303657	TRUE	Bacteria	Acidobacteria	Subgroup 22	uncultured Subgroup 22	uncultured Subgroup 22	uncultured Subgroup 22	uncultured Subgroup 22	436	0.0414939
Otu873	1.67341	1.66122	0.0121834	0.18161	307.781	317.665	310.038	0.225838	0.0682385	0.388437	TRUE	Bacteria	Gemmatimonadetes	BD2-11 terrestrial group	uncultured BD2-11 terrestrial group	uncultured BD2-11 terrestrial group	uncultured BD2-11 terrestrial group	uncultured BD2-11 terrestrial group	254	0.0241731
Otu876	1.66937	1.66552	0.00385411	0.233069	307.807	317.665	308.519	0.071449	-0.061837	0.187919	FALSE	Bacteria	Gammaproteobacteria	Gammaproteobacteria	Chromatiales	Sedimenticolaceae	uncultured Sedimenticolaceae	uncultured Sedimenticolaceae	269	0.0256006
Otu88	1.66164	1.65265	0.00899279	0.0789497	307.73	317.665	309.405	0.166669	0.0902285	0.238916	TRUE	Bacteria	Acidobacteria	Aminicenantia	Aminicenantales	uncultured Aminicenantales	uncultured Aminicenantales	uncultured Aminicenantales	1750	0.166547
Otu880	1.66578	1.66598	-0.000206229	0.238608	307.809	317.665	307.771	-0.0038232	-0.0671803	0.0504122	FALSE	Bacteria	Planctomycetes	Planctomycetacia	Pirellulales	Pirellulaceae	uncultured Pirellulaceae	uncultured Pirellulaceae	355	0.0337852
Otu881	1.66954	1.66068	0.00886205	0.17509	307.778	317.665	309.42	0.16427	0.0578656	0.269903	TRUE	Bacteria	Planctomycetes	Planctomycetacia	Pirellulales	Pirellulaceae	Pir4 lineage	uncultured Pir4 lineage	637	0.060623
Otu882	1.67139	1.66444	0.00695036	0.2201	307.8	317.665	309.085	0.128845	-0.0202668	0.321484	FALSE	Unassigned	uncultured Unassigned	uncultured Unassigned	uncultured Unassigned	uncultured Unassigned	uncultured Unassigned	uncultured Unassigned	350	0.0333094
Otu884	1.66634	1.65909	0.00724747	0.156086	307.768	317.665	309.113	0.134337	-0.0220777	0.279168	FALSE	Bacteria	Planctomycetes	Planctomycetacia	Pirellulales	Pirellulaceae	Pir4 lineage	uncultured Pir4 lineage	612	0.0582438
Otu891	1.66868	1.6641	0.00457703	0.216125	307.798	317.665	308.645	0.0848478	-0.0440509	0.224268	FALSE	Bacteria	Planctomycetes	Phycisphaerae	Phycisphaerales	AKAU3564 sediment group	uncultured AKAU3564 sediment group	uncultured AKAU3564 sediment group	426	0.0405422
Otu892	1.66502	1.65687	0.00814772	0.129543	307.755	317.665	309.269	0.151018	0.0336975	0.257667	TRUE	Bacteria	Latescibacteria	uncultured Latescibacteria	uncultured Latescibacteria	uncultured Latescibacteria	uncultured Latescibacteria	uncultured Latescibacteria	584	0.055579
Otu896	1.66769	1.66412	0.00356862	0.216287	307.798	317.665	308.458	0.0661542	-0.0834038	0.280393	FALSE	Bacteria	Planctomycetes	Phycisphaerae	Phycisphaerales	Phycisphaeraceae	Urania-1B-19 marine sediment group	uncultured Urania-1B-19 marine sediment group	222	0.0211276
Otu9	1.67644	1.65495	0.0214944	0.106442	307.744	317.665	311.741	0.398384	0.241581	0.529805	TRUE	Bacteria	Gammaproteobacteria	Gammaproteobacteria	Alteromonadales	Psychromonadaceae	Psychromonas	uncultured Psychromonas	189220	18.008
Otu905	1.66435	1.66059	0.00376513	0.174	307.777	317.665	308.475	0.0697916	0.0156428	0.126411	TRUE	Bacteria	Planctomycetes	Planctomycetacia	Pirellulales	Pirellulaceae	Rhodopirellula	uncultured Rhodopirellula	316	0.0300736
Otu908	1.66494	1.66217	0.00277616	0.192939	307.787	317.665	308.301	0.0514615	-0.060794	0.185818	FALSE	Bacteria	Chloroflexi	Anaerolineae	uncultured Anaerolineae	uncultured Anaerolineae	uncultured Anaerolineae	uncultured Anaerolineae	350	0.0333094
Otu909	1.66697	1.65296	0.0140045	0.0826806	307.732	317.665	310.339	0.259555	0.162579	0.367707	TRUE	Bacteria	Calditrichaeota	Calditrichia	Calditrichales	Calditrichaceae	uncultured Calditrichaceae	uncultured Calditrichaceae	362	0.0344514
Otu91	1.68464	1.65146	0.0331764	0.0647501	307.723	317.665	313.905	0.614868	0.449374	0.786844	TRUE	Bacteria	Tenericutes	Mollicutes	Izimaplasmatales	uncultured Izimaplasmatales	uncultured Izimaplasmatales	uncultured Izimaplasmatales	328	0.0312156
Otu913	1.66992	1.66844	0.00147741	0.268027	307.824	317.665	308.097	0.0273908	-0.0734018	0.153142	FALSE	Bacteria	Acidobacteria	Subgroup 22	uncultured Subgroup 22	uncultured Subgroup 22	uncultured Subgroup 22	uncultured Subgroup 22	406	0.0386388
Otu917	1.68953	1.651	0.0385295	0.0591949	307.72	317.665	314.902	0.714074	0.572504	0.840108	TRUE	Unassigned	uncultured Unassigned	uncultured Unassigned	uncultured Unassigned	uncultured Unassigned	uncultured Unassigned	uncultured Unassigned	585	0.0556742
Otu918	1.66888	1.65933	0.00955154	0.158923	307.77	317.665	309.541	0.177045	0.0321129	0.336436	TRUE	Bacteria	Acidobacteria	Subgroup 22	uncultured Subgroup 22	uncultured Subgroup 22	uncultured Subgroup 22	uncultured Subgroup 22	169	0.0160837
Otu921	1.66536	1.6678	-0.00244378	0.260415	307.82	317.665	307.369	-0.0453063	-0.240697	0.105235	FALSE	Bacteria	Planctomycetes	Planctomycetacia	Pirellulales	Pirellulaceae	Pir4 lineage	uncultured Pir4 lineage	711	0.0676656
Otu922	1.66552	1.65069	0.0148268	0.0554609	307.719	317.665	310.482	0.274787	0.111101	0.449882	TRUE	Bacteria	Deltaproteobacteria	Deltaproteobacteria	Sva0485	uncultured Sva0485	uncultured Sva0485	uncultured Sva0485	410	0.0390195
Otu923	1.67562	1.67054	0.00507228	0.293231	307.836	317.665	308.771	0.0940445	-0.071353	0.225954	FALSE	Bacteria	Deltaproteobacteria	Deltaproteobacteria	NB1-j	uncultured NB1-j	uncultured NB1-j	uncultured NB1-j	380	0.0361644
Otu925	1.69643	1.65301	0.043425	0.0832124	307.732	317.665	315.817	0.804827	0.607043	0.997149	TRUE	Bacteria	Gammaproteobacteria	Gammaproteobacteria	Cellvibrionales	Microbulbiferaceae	Microbulbifer	uncultured Microbulbifer	408	0.0388292
Otu929	1.66259	1.65111	0.0114831	0.0605207	307.721	317.665	309.861	0.212819	0.0247349	0.413346	TRUE	Bacteria	LCP-89	uncultured LCP-89	uncultured LCP-89	uncultured LCP-89	uncultured LCP-89	uncultured LCP-89	200	0.0190339
Otu930	1.66502	1.65781	0.00720383	0.140781	307.761	317.665	309.098	0.133525	-0.0249595	0.310335	FALSE	Bacteria	Planctomycetes	Planctomycetacia	Pirellulales	Pirellulaceae	uncultured Pirellulaceae	uncultured Pirellulaceae	244	0.0232214
Otu936	1.69946	1.66248	0.0369842	0.196644	307.789	317.665	314.636	0.685578	0.363203	0.936797	TRUE	Bacteria	Verrucomicrobia	Verrucomicrobiae	Opitutales	Puniceicoccaceae	Coraliomargarita	uncultured Coraliomargarita	528	0.0502495
Otu937	1.66196	1.64731	0.0146496	0.0149795	307.698	317.666	310.435	0.271491	0.137515	0.420537	TRUE	Archaea	Crenarchaeota	Bathyarchaeia	uncultured Bathyarchaeia	uncultured Bathyarchaeia	uncultured Bathyarchaeia	uncultured Bathyarchaeia	302	0.0287412
Otu94	1.66786	1.66063	0.00723514	0.174482	307.778	317.665	309.118	0.134113	0.020467	0.246293	TRUE	Bacteria	Chloroflexi	Anaerolineae	SBR1031	uncultured SBR1031	uncultured SBR1031	uncultured SBR1031	4581	0.435972
Otu941	1.68532	1.65845	0.0268737	0.14842	307.765	317.665	312.752	0.498118	0.419736	0.561651	TRUE	Bacteria	Deltaproteobacteria	Deltaproteobacteria	Desulfobacterales	Desulfobacteraceae	uncultured Desulfobacteraceae	uncultured Desulfobacteraceae	590	0.05615
Otu943	1.66601	1.65904	0.00696325	0.155495	307.768	317.665	309.06	0.129069	-0.0200397	0.303168	FALSE	Bacteria	Nitrospinae	Nitrospinia	Nitrospinales	Nitrospinaceae	Nitrospina	uncultured Nitrospina	162	0.0154175
Otu946	1.66847	1.66652	0.00195086	0.245013	307.813	317.665	308.173	0.0361668	-0.0317693	0.101149	FALSE	Bacteria	Latescibacteria	uncultured Latescibacteria	uncultured Latescibacteria	uncultured Latescibacteria	uncultured Latescibacteria	uncultured Latescibacteria	366	0.0348321
Otu95	1.66455	1.66772	-0.00317098	0.259478	307.82	317.665	307.234	-0.0587882	-0.329334	0.163413	FALSE	Bacteria	Acidobacteria	Subgroup 21	uncultured Subgroup 21	uncultured Subgroup 21	uncultured Subgroup 21	uncultured Subgroup 21	965	0.0918386
Otu952	1.66777	1.6622	0.00557372	0.193323	307.787	317.665	308.819	0.10332	-0.0778508	0.258838	FALSE	Bacteria	Acidobacteria	Thermoanaerobaculia	Thermoanaerobaculales	Thermoanaerobaculaceae	Subgroup 23	uncultured Subgroup 23	421	0.0400664
Otu961	1.67089	1.66459	0.00629426	0.221976	307.801	317.665	308.965	0.116683	-0.00490423	0.274431	FALSE	Bacteria	Chloroflexi	Dehalococcoidia	S085	uncultured S085	uncultured S085	uncultured S085	250	0.0237924
Otu964	1.66618	1.65779	0.0083939	0.140487	307.761	317.665	309.319	0.155583	0.029973	0.286366	TRUE	Bacteria	Gemmatimonadetes	BD2-11 terrestrial group	uncultured BD2-11 terrestrial group	uncultured BD2-11 terrestrial group	uncultured BD2-11 terrestrial group	uncultured BD2-11 terrestrial group	813	0.0773729
Otu9647	1.6622	1.65407	0.00812754	0.0959469	307.739	317.665	309.251	0.150636	-0.000804477	0.288013	FALSE	Bacteria	Bacteroidetes	Bacteroidia	Cytophagales	Cyclobacteriaceae	uncultured Cyclobacteriaceae	uncultured Cyclobacteriaceae	141	0.0134189
Otu968	1.66607	1.66848	-0.00241443	0.268527	307.824	317.665	307.379	-0.044763	-0.103471	0.038165	FALSE	Bacteria	Acidobacteria	Subgroup 26	uncultured Subgroup 26	uncultured Subgroup 26	uncultured Subgroup 26	uncultured Subgroup 26	157	0.0149416
Otu972	1.66035	1.65096	0.009394	0.0587233	307.72	317.665	309.471	0.1741	0.106358	0.250691	TRUE	Bacteria	Marinimicrobia (SAR406 clade)	uncultured Marinimicrobia (SAR406 clade)	uncultured Marinimicrobia (SAR406 clade)	uncultured Marinimicrobia (SAR406 clade)	uncultured Marinimicrobia (SAR406 clade)	uncultured Marinimicrobia (SAR406 clade)	146	0.0138948
Otu974	1.66131	1.65023	0.0110899	0.0499134	307.716	317.665	309.784	0.205528	0.111783	0.282652	TRUE	Archaea	Crenarchaeota	Bathyarchaeia	uncultured Bathyarchaeia	uncultured Bathyarchaeia	uncultured Bathyarchaeia	uncultured Bathyarchaeia	417	0.0396857
Otu977	1.66665	1.6654	0.00124557	0.231654	307.806	317.665	308.036	0.0230907	-0.0470523	0.107792	FALSE	Bacteria	Planctomycetes	Planctomycetacia	Pirellulales	Pirellulaceae	Pir4 lineage	uncultured Pir4 lineage	155	0.0147513
Otu979	1.67114	1.6617	0.00943488	0.187375	307.784	317.665	309.531	0.174892	0.121466	0.227399	TRUE	Bacteria	Actinobacteria	Acidimicrobiia	Actinomarinales	uncultured Actinomarinales	uncultured Actinomarinales	uncultured Actinomarinales	475	0.0452055
Otu9864	1.68248	1.65408	0.0284016	0.096022	307.739	317.665	313.023	0.526396	0.426905	0.61801	TRUE	Bacteria	Deltaproteobacteria	Deltaproteobacteria	Desulfobacterales	Desulfobulbaceae	Desulfopila	uncultured Desulfopila	345	0.0328335
Otu987	1.66974	1.65775	0.0119927	0.140053	307.76	317.665	309.987	0.222287	0.10686	0.341413	TRUE	Bacteria	Latescibacteria	Latescibacteria	Latescibacterales	Latescibacteraceae	uncultured Latescibacteraceae	uncultured Latescibacteraceae	309	0.0294074
Otu99	1.66087	1.6514	0.00947043	0.0639614	307.723	317.665	309.487	0.175518	0.102281	0.252466	TRUE	Archaea	Thaumarchaeota	Nitrososphaeria	Nitrosopumilales	Nitrosopumilaceae	uncultured Nitrosopumilaceae	uncultured Nitrosopumilaceae	1744	0.165976
Otu992	1.66428	1.65521	0.00906772	0.109625	307.745	317.665	309.431	0.168065	0.0576465	0.281404	TRUE	Bacteria	Planctomycetes	Planctomycetacia	Pirellulales	Pirellulaceae	uncultured Pirellulaceae	uncultured Pirellulaceae	291	0.0276943
